# Supplementary material for: 1-(3-Chloro­phen­yl)-3-(1-p-tolyl­imidazolidin-2-yl­idene)urea
Source: Acta Crystallogr Sect E Struct Rep Online. 2008 Dec 6;65(Pt 1):o40. doi: 10.1107/S1600536808040701 (PMC2967957; doi:10.1107/S1600536808040701)
Supplement: Supplementary file 1 [file e-65-00o40-sup1.cif]

##############################################################################
###                                                                        ###
###        Electronic paper (Acta Crystallographica Section E)             ###
###                                                                        ###
##############################################################################
#                                                                            #
# This CIF contains the data in a paper accepted for publication in Acta     #
# Crystallographica Section E. It conforms to the requirements of Notes      #
# for Authors for Section E, and has been peer reviewed under the auspices   #
# of the IUCr Commission on Journals.                                        #
#                                                                            #
# Full details of the Crystallographic Information File format               #
# are given in the paper "The Crystallographic Information File (CIF):       #
# a New Standard Archive File for Crystallography" by S. R. Hall, F. H.      #
# Allen and I. D. Brown [Acta Cryst. (1991), A47, 655-685].                  #
#                                                                            #
# The current version of the core CIF dictionary is obtainable from          #
# ftp://ftp.iucr.org/pub/cif_core.dic. The current version number is 2.4.    #
#                                                                            #
# Software is freely available for graphical display of the structure(s) in  #
# this CIF.  For information consult the CIF home page http://www.iucr.org/  #
# cif/home.html                                                              #
#                                                                            #
# This file may be used for bona fide research purposes within the           #
# scientific community so long as proper attribution is given to the journal # 
# article from which it was obtained.                                        #
#                                                                            #
##############################################################################
                                             
data_I
_audit_creation_method     'WinGX routine CIF_UPDATE'
_chemical_name_systematic
;
1-(3-Chlorophenyl)-3-(1-<i>p</i>-tolylimidazolidin-2-ylidene)urea
;
_chemical_name_common     ?
_chemical_formula_moiety     'C17 H17 Cl N4 O'
_chemical_formula_sum     'C17 H17 Cl N4 O'
_chemical_formula_iupac     'C17 H17 Cl N4 O'
_chemical_formula_weight     328.80
_chemical_melting_point     ?
_symmetry_cell_setting     Monoclinic
_symmetry_space_group_name_H-M     'P 21/c'
_symmetry_space_group_name_Hall     '-P 2ybc'
loop_
    _symmetry_equiv_pos_as_xyz
    'x, y, z'
    '-x, y+1/2, -z+1/2'
    '-x, -y, -z'
    'x, -y-1/2, z-1/2'
_cell_length_a     11.4506(8)
_cell_length_b     15.5097(17)
_cell_length_c     9.2811(11)
_cell_angle_alpha     90
_cell_angle_beta     100.506(8)
_cell_angle_gamma     90
_cell_volume     1620.7(3)
_cell_formula_units_Z     4
_cell_measurement_reflns_used     25
_cell_measurement_theta_min     20.43
_cell_measurement_theta_max     37.88
_cell_measurement_temperature     293(2)
_exptl_crystal_description     prism
_exptl_crystal_colour     colourless
_exptl_crystal_size_max     0.5
_exptl_crystal_size_mid     0.4
_exptl_crystal_size_min     0.1
_exptl_crystal_density_diffrn     1.347
_exptl_crystal_density_method     'not measured'
_exptl_crystal_F_000     688
_exptl_absorpt_coefficient_mu     2.166
_exptl_absorpt_correction_type     'multi-scan'
_exptl_absorpt_process_details     '(SORTAV; Blessing, 1995)'
_exptl_absorpt_correction_T_min     0.398
_exptl_absorpt_correction_T_max     0.805
_exptl_special_details
;
;
_diffrn_ambient_temperature     293(2)
_diffrn_radiation_type     CuK\a
_diffrn_radiation_wavelength     1.54178
_diffrn_radiation_monochromator     graphite
_diffrn_measurement_device_type     'Kuma KM-4 four-circle'
_diffrn_measurement_method     \w-2\q
_diffrn_reflns_number     4241
_diffrn_reflns_av_R_equivalents     0.0219
_diffrn_reflns_theta_min     3.93
_diffrn_reflns_theta_max     80.25
_diffrn_reflns_theta_full     80.25
_diffrn_measured_fraction_theta_max     0.985
_diffrn_measured_fraction_theta_full     0.985
_diffrn_reflns_limit_h_min     -14
_diffrn_reflns_limit_h_max     1
_diffrn_reflns_limit_k_min     -19
_diffrn_reflns_limit_k_max     1
_diffrn_reflns_limit_l_min     -11
_diffrn_reflns_limit_l_max     11
_diffrn_standards_number     2
_diffrn_standards_interval_count     100
_diffrn_standards_decay_%     1
_refine_special_details
;
Refinement of <i>F</i>^2^ against ALL reflections. The weighted <i>R</i>-factor
<i>wR</i> and goodness of fit <i>S</i> are based on <i>F</i>^2^, conventional
<i>R</i>-factors <i>R</i> are based on <i>F</i>, with <i>F</i> set to zero for
negative <i>F</i>^2^. The threshold expression of <i>F</i>^2^ >
\s(<i>F</i>^2^) is used only for calculating <i>R</i>-factors(gt) <i>etc</i>.
and is not relevant to the choice of reflections for refinement.
<i>R</i>-factors based on <i>F</i>^2^ are statistically about twice as large
as those based on <i>F</i>, and <i>R</i>- factors based on ALL data will be
even larger.
;
_reflns_number_total     3485
_reflns_number_gt     2703
_reflns_threshold_expression     I>2\s(I)
_refine_ls_structure_factor_coef     Fsqd
_refine_ls_matrix_type     full
_refine_ls_R_factor_all     0.0724
_refine_ls_R_factor_gt     0.0553
_refine_ls_wR_factor_ref     0.165
_refine_ls_goodness_of_fit_ref     1.046
_refine_ls_restrained_S_all     1.046
_refine_ls_number_reflns     3485
_refine_ls_number_parameters     215
_refine_ls_number_restraints     0
_refine_ls_hydrogen_treatment     mixed
_refine_ls_weighting_scheme     calc
_refine_ls_weighting_details
         'calc w=1/[\s^2^(Fo^2^)+(0.1001P)^2^+0.2753P] where P=(Fo^2^+2Fc^2^)/3'
_atom_sites_solution_hydrogens     mixed
_atom_sites_solution_primary     direct
_atom_sites_solution_secondary     difmap
_refine_ls_shift/su_max     0
_refine_ls_shift/su_mean     0
_refine_diff_density_max     0.372
_refine_diff_density_min     -0.254
_refine_ls_extinction_method     '<i>SHELXL97</i> (Sheldrick, 2008)'
_refine_ls_extinction_coef     0.0059(8)
loop_
    _atom_type_symbol
    _atom_type_description
    _atom_type_scat_dispersion_real
    _atom_type_scat_dispersion_imag
    _atom_type_scat_source
    C C 0.0181 0.0091 'International Tables Vol C Tables 4.2.6.8 and 6.1.1.4'
    H H 0.0000 0.0000 'International Tables Vol C Tables 4.2.6.8 and 6.1.1.4'
    N N 0.0311 0.0180 'International Tables Vol C Tables 4.2.6.8 and 6.1.1.4'
    O O 0.0492 0.0322 'International Tables Vol C Tables 4.2.6.8 and 6.1.1.4'
    Cl Cl 0.3639 0.7018 'International Tables Vol C Tables 4.2.6.8 and 6.1.1.4'
_computing_data_collection
;
<i>KM4B8</i> (Ga\/ldecki <i>et al</i>., 1996)
;
_computing_cell_refinement
;
<i>KM4B8</i> (Ga\/ldecki <i>et al</i>., 1996)
;
_computing_data_reduction
;
<i>DATAPROC</i> (Ga\/ldecki <i>et al</i>., 1995)
;
_computing_structure_solution     '<i>SHELXS97</i> (Sheldrick, 2008)'
_computing_structure_refinement     '<i>SHELXL97</i> (Sheldrick, 2008)'
_computing_molecular_graphics     '<i>ORTEP-3</i> (Farrugia, 1997)'
_computing_publication_material     '<i>WinGX</i> (Farrugia, 1999)'
loop_
    _atom_site_type_symbol
    _atom_site_label
    _atom_site_fract_x
    _atom_site_fract_y
    _atom_site_fract_z
    _atom_site_U_iso_or_equiv
    _atom_site_adp_type
    _atom_site_calc_flag
    _atom_site_refinement_flags
    _atom_site_occupancy
    _atom_site_disorder_assembly
    _atom_site_disorder_group
    N N1 -0.09936(14) 0.43729(11) 0.57376(17) 0.0563(4) Uani d . 1 . .
    C C2 -0.01993(15) 0.39274(12) 0.67403(19) 0.0492(4) Uani d . 1 . .
    N N3 -0.01904(16) 0.42651(13) 0.80768(19) 0.0627(5) Uani d . 1 . .
    H H31 0.034(3) 0.408(2) 0.870(3) 0.094 Uiso d . 1 . .
    C C4 -0.0828(2) 0.50708(18) 0.8019(2) 0.0739(6) Uani d . 1 . .
    H H41 -0.0287 0.5554 0.8233 0.111 Uiso calc R 1 . .
    H H42 -0.1376 0.5073 0.8702 0.111 Uiso calc R 1 . .
    C C5 -0.1490(2) 0.50998(17) 0.6438(2) 0.0709(6) Uani d . 1 . .
    H H51 -0.2338 0.5029 0.639 0.106 Uiso calc R 1 . .
    H H52 -0.1348 0.5641 0.5974 0.106 Uiso calc R 1 . .
    N N6 0.04359(13) 0.32839(10) 0.63777(16) 0.0493(4) Uani d . 1 . .
    C C7 0.12813(16) 0.29293(12) 0.74519(18) 0.0476(4) Uani d . 1 . .
    O O8 0.15118(13) 0.31364(10) 0.87643(14) 0.0618(4) Uani d . 1 . .
    N N9 0.18900(14) 0.22979(11) 0.68843(16) 0.0527(4) Uani d . 1 . .
    H H91 0.170(2) 0.2200(17) 0.588(3) 0.079 Uiso d . 1 . .
    C C21 -0.14323(16) 0.41676(13) 0.4251(2) 0.0535(4) Uani d . 1 . .
    C C22 -0.20757(18) 0.47920(14) 0.3367(2) 0.0588(5) Uani d . 1 . .
    H H221 -0.2174 0.5337 0.3746 0.088 Uiso calc . 1 . .
    C C23 -0.25711(19) 0.46083(16) 0.1925(2) 0.0647(5) Uani d . 1 . .
    H H231 -0.2992 0.5037 0.135 0.097 Uiso calc . 1 . .
    C C24 -0.2459(2) 0.38109(17) 0.1321(2) 0.0699(6) Uani d . 1 . .
    C C25 -0.1811(3) 0.31957(18) 0.2211(3) 0.0819(8) Uani d . 1 . .
    H H251 -0.1716 0.2652 0.1825 0.123 Uiso calc . 1 . .
    C C26 -0.1300(2) 0.33600(16) 0.3655(2) 0.0717(6) Uani d . 1 . .
    H H261 -0.087 0.2932 0.4223 0.108 Uiso calc . 1 . .
    C C27 -0.3058(3) 0.3593(2) -0.0224(3) 0.0987(10) Uani d . 1 . .
    H H271 -0.3846 0.3385 -0.0216 0.148 Uiso calc R 1 . .
    H H272 -0.261 0.3157 -0.0613 0.148 Uiso calc R 1 . .
    H H273 -0.31 0.4101 -0.0823 0.148 Uiso calc R 1 . .
    C C31 0.29140(16) 0.18486(11) 0.75469(18) 0.0475(4) Uani d . 1 . .
    C C32 0.34463(19) 0.19435(13) 0.9002(2) 0.0597(5) Uani d . 1 . .
    H H321 0.3127 0.2318 0.9611 0.09 Uiso calc . 1 . .
    C C33 0.4462(2) 0.14726(15) 0.9541(2) 0.0665(6) Uani d . 1 . .
    C C34 0.4955(2) 0.09095(17) 0.8697(3) 0.0713(6) Uani d . 1 . .
    H H341 0.5634 0.0598 0.9083 0.107 Uiso calc . 1 . .
    C C35 0.4410(2) 0.08155(16) 0.7248(3) 0.0674(6) Uani d . 1 . .
    H H351 0.4732 0.0436 0.665 0.101 Uiso calc . 1 . .
    C C36 0.33986(17) 0.12737(13) 0.6673(2) 0.0536(4) Uani d . 1 . .
    H H361 0.3042 0.1197 0.5698 0.08 Uiso calc . 1 . .
    Cl Cl37 0.51115(8) 0.16036(6) 1.13661(8) 0.1143(4) Uani d . 1 . .
loop_
    _atom_site_aniso_label
    _atom_site_aniso_U_11
    _atom_site_aniso_U_22
    _atom_site_aniso_U_33
    _atom_site_aniso_U_12
    _atom_site_aniso_U_13
    _atom_site_aniso_U_23
    N1 0.0552(8) 0.0643(9) 0.0447(8) 0.0130(7) -0.0037(6) -0.0031(7)
    C2 0.0462(8) 0.0592(10) 0.0393(8) 0.0018(7) 0.0004(6) 0.0012(7)
    N3 0.0623(10) 0.0803(12) 0.0424(8) 0.0166(9) 0.0014(7) -0.0065(8)
    C4 0.0757(14) 0.0855(16) 0.0569(12) 0.0241(12) 0.0029(10) -0.0130(11)
    C5 0.0685(12) 0.0811(15) 0.0590(12) 0.0232(11) 0.0005(10) -0.0102(11)
    N6 0.0500(8) 0.0569(8) 0.0367(7) 0.0070(6) -0.0037(6) 0.0010(6)
    C7 0.0512(9) 0.0543(9) 0.0337(7) 0.0017(7) -0.0021(6) 0.0031(7)
    O8 0.0720(9) 0.0738(9) 0.0345(6) 0.0170(7) -0.0037(6) -0.0026(6)
    N9 0.0583(8) 0.0614(9) 0.0329(7) 0.0117(7) -0.0063(6) -0.0008(6)
    C21 0.0470(9) 0.0655(11) 0.0436(9) 0.0047(8) -0.0029(7) 0.0019(8)
    C22 0.0542(10) 0.0605(11) 0.0569(11) 0.0009(8) -0.0025(8) 0.0087(9)
    C23 0.0574(11) 0.0751(13) 0.0553(11) 0.0018(10) -0.0065(8) 0.0169(10)
    C24 0.0666(12) 0.0888(16) 0.0472(10) 0.0055(11) -0.0084(9) 0.0040(10)
    C25 0.0937(17) 0.0854(16) 0.0540(12) 0.0259(14) -0.0203(12) -0.0114(11)
    C26 0.0812(14) 0.0739(14) 0.0497(11) 0.0231(11) -0.0155(10) -0.0047(9)
    C27 0.112(2) 0.115(2) 0.0541(13) 0.0148(18) -0.0255(14) -0.0012(14)
    C31 0.0506(9) 0.0489(9) 0.0394(8) 0.0016(7) -0.0011(7) 0.0032(7)
    C32 0.0669(12) 0.0619(11) 0.0431(9) 0.0141(9) -0.0092(8) -0.0031(8)
    C33 0.0681(12) 0.0695(13) 0.0521(11) 0.0138(10) -0.0147(9) -0.0001(9)
    C34 0.0628(12) 0.0794(14) 0.0648(13) 0.0215(11) -0.0067(10) 0.0016(11)
    C35 0.0631(12) 0.0762(14) 0.0602(12) 0.0149(10) 0.0044(9) -0.0041(10)
    C36 0.0555(10) 0.0597(10) 0.0429(9) 0.0028(8) 0.0024(7) -0.0005(8)
    Cl37 0.1317(7) 0.1242(7) 0.0627(4) 0.0537(5) -0.0466(4) -0.0179(4)
_geom_special_details
;
All e.s.d.'s (except the e.s.d. in the dihedral angle between two l.s. planes)
are estimated using the full covariance matrix. The cell e.s.d.'s are taken
into account individually in the estimation of e.s.d.'s in distances, angles
and torsion angles; correlations between e.s.d.'s in cell parameters are only
used when they are defined by crystal symmetry. An approximate (isotropic)
treatment of cell e.s.d.'s is used for estimating e.s.d.'s involving l.s.
planes. Weighted least-squares planes through the starred atoms (Nardelli,
Musatti, Domiano & Andreetti Ric.Sci.(1965),15(II---A),807). Equation of the
plane: m1*<i>X</i>+m2*Y+m3*<i>Z</i>=d
Plane 1 m1 = 0.90393(0.00040) m2 = 0.30333(0.00097) m3 = -0.30149(0.00070) D =
-1.33176(0.00722) Atom d s d/s (d/s)**2 C21 * -0.0098 0.0019 - 5.243 27.491
C22 * -0.0036 0.0021 - 1.701 2.893 C23 * 0.0143 0.0022 6.386 40.780 C24 *
0.0139 0.0024 5.729 32.824 C25 * 0.0142 0.0029 4.973 24.734 C26 * 0.0023
0.0026 0.875 0.766 C27 * -0.0475 0.0036 - 13.219 174.733 ============
Sum((d/s)**2) for starred atoms 304.221 Chi-squared at 95% for 4 degrees of
freedom: 9.49 The group of atoms deviates significantly from planarity
Plane 2 m1 = 0.80521(0.00072) m2 = 0.56672(0.00100) m3 = -0.17457(0.00103) D =
1.23989(0.01043) Atom d s d/s (d/s)**2 N1 * -0.0082 0.0017 - 4.965 24.648 C2 *
0.0362 0.0018 20.251 410.085 N3 * -0.0538 0.0019 - 28.155 792.719 C4 * 0.0837
0.0027 31.025 962.555 C5 * -0.0338 0.0026 - 13.108 171.815 ============
Sum((d/s)**2) for starred atoms 2361.821 Chi-squared at 95% for 2 degrees of
freedom: 5.99 The group of atoms deviates significantly from planarity
Plane 3 m1 = 0.71121(0.00067) m2 = 0.67408(0.00074) m3 = -0.19949(0.00094) D =
1.85835(0.00799) Atom d s d/s (d/s)**2 N6 * 0.0013 0.0015 0.821 0.673 C7 *
-0.0058 0.0019 - 3.151 9.926 N9 * 0.0014 0.0017 0.843 0.710 O8 * 0.0015 0.0015
0.999 0.997 ============ Sum((d/s)**2) for starred atoms 12.306 Chi-squared at
95% for 1 degrees of freedom: 3.84 The group of atoms deviates significantly
from planarity
Plane 4 m1 = 0.62657(0.00064) m2 = 0.73566(0.00060) m3 = -0.25731(0.00040) D =
1.62379(0.00373) Atom d s d/s (d/s)**2 C31 * 0.0038 0.0018 2.177 4.737 C32 *
-0.0021 0.0021 - 0.989 0.978 C33 * 0.0061 0.0024 2.568 6.596 C34 * 0.0044
0.0025 1.711 2.926 C35 * 0.0004 0.0024 0.180 0.032 C36 * -0.0065 0.0020 -
3.250 10.562 Cl37 * -0.0008 0.0009 - 0.883 0.780 ============ Sum((d/s)**2)
for starred atoms 26.612 Chi-squared at 95% for 4 degrees of freedom: 9.49 The
group of atoms deviates significantly from planarity
Dihedral angles formed by LSQ-planes Plane - plane angle (s.u.) angle (s.u.) 1
2 17.75 (0.07) 162.25 (0.07) 1 3 24.84 (0.07) 155.16 (0.07) 1 4 29.88 (0.06)
150.12 (0.06) 2 3 8.31 (0.06) 171.69 (0.06) 2 4 14.91 (0.06) 165.09 (0.06) 3 4
6.86 (0.06) 173.14 (0.06)
;
loop_
    _geom_bond_atom_site_label_1
    _geom_bond_atom_site_label_2
    _geom_bond_site_symmetry_2
    _geom_bond_distance
    _geom_bond_publ_flag
    N1 C2 . 1.365(2) n
    N1 C21 . 1.416(2) ?
    N1 C5 . 1.467(3) ?
    C2 N6 . 1.314(2) n
    C2 N3 . 1.345(2) n
    N3 C4 . 1.443(3) ?
    N3 H31 . 0.81(3) ?
    C4 C5 . 1.524(3) ?
    C4 H41 . 0.97 ?
    C4 H42 . 0.97 ?
    C5 H51 . 0.97 ?
    C5 H52 . 0.97 ?
    N6 C7 . 1.372(2) n
    C7 O8 . 1.241(2) n
    C7 N9 . 1.363(2) n
    N9 C31 . 1.406(2) n
    N9 H91 . 0.93(3) ?
    C21 C26 . 1.388(3) ?
    C21 C22 . 1.390(3) ?
    C22 C23 . 1.384(3) ?
    C22 H221 . 0.93 ?
    C23 C24 . 1.374(4) ?
    C23 H231 . 0.93 ?
    C24 C25 . 1.386(3) ?
    C24 C27 . 1.510(3) ?
    C25 C26 . 1.385(3) ?
    C25 H251 . 0.93 ?
    C26 H261 . 0.93 ?
    C27 H271 . 0.96 ?
    C27 H272 . 0.96 ?
    C27 H273 . 0.96 ?
    C31 C32 . 1.385(2) ?
    C31 C36 . 1.388(3) ?
    C32 C33 . 1.387(3) ?
    C32 H321 . 0.93 ?
    C33 C34 . 1.362(3) ?
    C33 Cl37 . 1.734(2) ?
    C34 C35 . 1.383(3) ?
    C34 H341 . 0.93 ?
    C35 C36 . 1.381(3) ?
    C35 H351 . 0.93 ?
    C36 H361 . 0.93 ?
loop_
    _geom_angle_atom_site_label_1
    _geom_angle_atom_site_label_2
    _geom_angle_atom_site_label_3
    _geom_angle_site_symmetry_1
    _geom_angle_site_symmetry_3
    _geom_angle
    _geom_angle_publ_flag
    C2 N1 C21 . . 128.66(16) ?
    C2 N1 C5 . . 110.55(16) ?
    C21 N1 C5 . . 120.49(15) ?
    N6 C2 N3 . . 128.35(17) ?
    N6 C2 N1 . . 122.75(16) ?
    N3 C2 N1 . . 108.89(17) ?
    C2 N3 C4 . . 112.58(17) ?
    C2 N3 H31 . . 113(2) ?
    C4 N3 H31 . . 130(2) ?
    N3 C4 C5 . . 102.76(17) ?
    N3 C4 H41 . . 111.2 ?
    C5 C4 H41 . . 111.2 ?
    N3 C4 H42 . . 111.2 ?
    C5 C4 H42 . . 111.2 ?
    H41 C4 H42 . . 109.1 ?
    N1 C5 C4 . . 103.82(17) ?
    N1 C5 H51 . . 111 ?
    C4 C5 H51 . . 111 ?
    N1 C5 H52 . . 111 ?
    C4 C5 H52 . . 111 ?
    H51 C5 H52 . . 109 ?
    C2 N6 C7 . . 117.94(15) ?
    O8 C7 N9 . . 122.24(16) ?
    O8 C7 N6 . . 127.25(17) ?
    N9 C7 N6 . . 110.50(14) ?
    C7 N9 C31 . . 129.19(14) ?
    C7 N9 H91 . . 117.4(17) ?
    C31 N9 H91 . . 112.5(17) ?
    C26 C21 C22 . . 118.55(18) ?
    C26 C21 N1 . . 123.07(17) ?
    C22 C21 N1 . . 118.30(18) ?
    C23 C22 C21 . . 120.4(2) ?
    C23 C22 H221 . . 119.8 ?
    C21 C22 H221 . . 119.8 ?
    C24 C23 C22 . . 121.85(19) ?
    C24 C23 H231 . . 119.1 ?
    C22 C23 H231 . . 119.1 ?
    C23 C24 C25 . . 117.1(2) ?
    C23 C24 C27 . . 121.9(2) ?
    C25 C24 C27 . . 120.9(2) ?
    C26 C25 C24 . . 122.4(2) ?
    C26 C25 H251 . . 118.8 ?
    C24 C25 H251 . . 118.8 ?
    C25 C26 C21 . . 119.6(2) ?
    C25 C26 H261 . . 120.2 ?
    C21 C26 H261 . . 120.2 ?
    C24 C27 H271 . . 109.5 ?
    C24 C27 H272 . . 109.5 ?
    H271 C27 H272 . . 109.5 ?
    C24 C27 H273 . . 109.5 ?
    H271 C27 H273 . . 109.5 ?
    H272 C27 H273 . . 109.5 ?
    C32 C31 C36 . . 119.13(16) ?
    C32 C31 N9 . . 123.91(17) ?
    C36 C31 N9 . . 116.96(15) ?
    C31 C32 C33 . . 119.11(19) ?
    C31 C32 H321 . . 120.4 ?
    C33 C32 H321 . . 120.4 ?
    C34 C33 C32 . . 122.6(2) ?
    C34 C33 Cl37 . . 119.23(16) ?
    C32 C33 Cl37 . . 118.18(17) ?
    C33 C34 C35 . . 117.79(19) ?
    C33 C34 H341 . . 121.1 ?
    C35 C34 H341 . . 121.1 ?
    C36 C35 C34 . . 121.3(2) ?
    C36 C35 H351 . . 119.4 ?
    C34 C35 H351 . . 119.4 ?
    C35 C36 C31 . . 120.09(17) ?
    C35 C36 H361 . . 120 ?
    C31 C36 H361 . . 120 ?
loop_
    _geom_torsion_atom_site_label_1
    _geom_torsion_atom_site_label_2
    _geom_torsion_atom_site_label_3
    _geom_torsion_atom_site_label_4
    _geom_torsion_site_symmetry_1
    _geom_torsion_site_symmetry_2
    _geom_torsion_site_symmetry_3
    _geom_torsion_site_symmetry_4
    _geom_torsion
    _geom_torsion_publ_flag
    C21 N1 C2 N6 . . . . 11.5(3) ?
    C5 N1 C2 N6 . . . . -175.0(2) ?
    C21 N1 C2 N3 . . . . -169.24(19) ?
    C5 N1 C2 N3 . . . . 4.3(2) ?
    N6 C2 N3 C4 . . . . 168.4(2) ?
    N1 C2 N3 C4 . . . . -10.8(3) ?
    C2 N3 C4 C5 . . . . 12.3(3) ?
    C2 N1 C5 C4 . . . . 3.2(3) ?
    C21 N1 C5 C4 . . . . 177.4(2) ?
    N3 C4 C5 N1 . . . . -8.8(3) ?
    N3 C2 N6 C7 . . . . -4.7(3) ?
    N1 C2 N6 C7 . . . . 174.45(17) ?
    C2 N6 C7 O8 . . . . 1.5(3) ?
    C2 N6 C7 N9 . . . . -177.46(17) ?
    O8 C7 N9 C31 . . . . -7.8(3) ?
    N6 C7 N9 C31 . . . . 171.18(18) ?
    C2 N1 C21 C26 . . . . 14.4(3) ?
    C5 N1 C21 C26 . . . . -158.6(2) ?
    C2 N1 C21 C22 . . . . -168.8(2) ?
    C5 N1 C21 C22 . . . . 18.2(3) ?
    C26 C21 C22 C23 . . . . 0.0(3) ?
    N1 C21 C22 C23 . . . . -176.89(19) ?
    C21 C22 C23 C24 . . . . 0.6(3) ?
    C22 C23 C24 C25 . . . . -0.9(4) ?
    C22 C23 C24 C27 . . . . 176.4(3) ?
    C23 C24 C25 C26 . . . . 0.6(4) ?
    C27 C24 C25 C26 . . . . -176.7(3) ?
    C24 C25 C26 C21 . . . . 0.0(5) ?
    C22 C21 C26 C25 . . . . -0.3(4) ?
    N1 C21 C26 C25 . . . . 176.5(2) ?
    C7 N9 C31 C32 . . . . 5.0(3) ?
    C7 N9 C31 C36 . . . . -175.62(19) ?
    C36 C31 C32 C33 . . . . 1.1(3) ?
    N9 C31 C32 C33 . . . . -179.5(2) ?
    C31 C32 C33 C34 . . . . -0.8(4) ?
    C31 C32 C33 Cl37 . . . . 179.97(17) ?
    C32 C33 C34 C35 . . . . 0.3(4) ?
    Cl37 C33 C34 C35 . . . . 179.6(2) ?
    C33 C34 C35 C36 . . . . -0.2(4) ?
    C34 C35 C36 C31 . . . . 0.6(4) ?
    C32 C31 C36 C35 . . . . -1.1(3) ?
    N9 C31 C36 C35 . . . . 179.5(2) ?
loop_
    _geom_hbond_atom_site_label_D
    _geom_hbond_atom_site_label_H
    _geom_hbond_atom_site_label_A
    _geom_hbond_site_symmetry_A
    _geom_hbond_distance_DH
    _geom_hbond_distance_HA
    _geom_hbond_distance_DA
    _geom_hbond_angle_DHA
    _geom_hbond_publ_flag
    N3 H31 O8 . 0.81(3) 1.98(3) 2.611(2) 134(3) y
    C26 H261 N6 . 0.93 2.33 2.919(3) 121 y
    C32 H321 O8 . 0.93 2.26 2.864(3) 122 y
    N9 H91 O8 4_565 0.93(3) 2.01(3) 2.927(2) 171(2) y
    C36 H361 O8 4_565 0.93 2.49 3.266(2) 141 y
data_global
_journal_data_validation_number     ?
_journal_date_recd_electronic     2008-12-01
_journal_date_accepted     2008-12-03
_journal_name_full     'Acta Crystallographica, Section E'
_journal_year     2009
_journal_volume     65
_journal_issue      1
_journal_page_first     o40
_journal_page_last     o40
_journal_paper_category     QO
_journal_coeditor_code     HB2873
_publ_contact_author_name     'Waldemar Wysocki'
_publ_contact_author_address
;
Department of Chemistry
University of Podlasie
ul. 3 Maja 54
08-100 siedlce, Poland
;
_publ_contact_author_email     wwysocki@ap.siedlce.pl
_publ_contact_author_fax     '48 25 644 20 45'
_publ_contact_author_phone     '48 25 643 10 17'
_publ_section_title
;
1-(3-Chlorophenyl)-3-(1-<i>p</i>-tolylimidazolidin-2-ylidene)urea
;
loop_
    _publ_author_name
    _publ_author_footnote
    _publ_author_address
    'Wysocki, Waldemar' .
;
Department of Chemistry
University of Podlasie
ul. 3 Maja 54
08-110 Siedlce, Poland
;
    'Matosiuk, Dariusz' .
;
Department of Synthesis and Chemical Technology of Pharmaceutical Substances
Medical University
ul. Staszica 6
20-081 Lublin, Poland
;
    'Karczmarzyk, Zbigniew' .
;
Department of Chemistry
University of Podlasie
ul. 3 Maja 54
08-110 Siedlce, Poland
;
    'Fidecka, Sylwia' .
;
Department of Pharmacology and Pharmacodynamics,
Medical University
ul. Staszica 4
20-081 Lublin, Poland
;
    'Fruzi\'nski, Andrzej' .
;
Institute of General and Ecological Chemistry
Technical University
ul. \.Zwirki 115
90-924 \/Lod\'z, Poland
;
