# Supplementary material for: 1-(3-Chloro­phen­yl)-3-(1-p-tolyl­imidazolidin-2-yl­idene)urea
Source: Acta Crystallogr Sect E Struct Rep Online. 2008 Dec 6;65(Pt 1):o40. doi: 10.1107/S1600536808040701 (PMC2967957; doi:10.1107/S1600536808040701)
Supplement: Supplementary file 2 [file e-65-00o40-Isup2.hkl]

#
# h,k,l, Fc-squared, Fo-squared, sigma(Fo-squared) and status flag
#
data_I
_shelx_title ' dm5_06 in P2(1)/c'
_shelx_refln_list_code          4
_shelx_F_calc_maximum      207.78
_exptl_crystal_F_000       688.00
_reflns_d_resolution_high  0.7822
 
loop_
 _symmetry_equiv_pos_as_xyz
 'x, y, z'
 '-x, y+1/2, -z+1/2'
 '-x, -y, -z'
 'x, -y-1/2, z-1/2'
 
_cell_length_a    11.4506
_cell_length_b    15.5097
_cell_length_c     9.2811
_cell_angle_alpha  90.000
_cell_angle_beta  100.506
_cell_angle_gamma  90.000
 
_shelx_F_squared_multiplier     1.000
 
loop_
 _refln_index_h
 _refln_index_k
 _refln_index_l
 _refln_F_squared_calc
 _refln_F_squared_meas
 _refln_F_squared_sigma
 _refln_observed_status
   1   0   0     2988.00     2541.14     39.86 o
   2   0   0      471.22      337.41      6.83 o
   3   0   0    10758.65    10930.60    164.65 o
   4   0   0      762.85      652.89     12.10 o
   5   0   0     1841.18     1658.12     24.60 o
   6   0   0     3225.24     2871.49     40.86 o
   7   0   0      158.41      172.84      6.30 o
   8   0   0      137.06      138.77      5.20 o
   9   0   0        3.41        9.33      1.20 o
  10   0   0       34.52       39.51      1.79 o
  11   0   0       15.78       10.99      1.27 o
  12   0   0        0.02       -2.52      2.90 o
  13   0   0       24.24       21.71      1.07 o
  14   0   0        6.31        5.30      0.49 o
   1   1   0     1351.95     1150.32     15.51 o
   2   1   0      434.41      398.34      5.20 o
   3   1   0      571.81      511.68     14.14 o
   4   1   0        7.44        6.74      0.50 o
   5   1   0      629.00      518.55     10.78 o
   6   1   0        3.30        7.55      3.62 o
   7   1   0      388.41      361.11      8.41 o
   8   1   0       15.18       18.67      0.90 o
   9   1   0       19.80       31.37      1.11 o
  10   1   0        0.96        4.02      1.09 o
  11   1   0       29.23       39.47      2.55 o
  12   1   0        3.28        5.47      0.70 o
  13   1   0       48.03       54.86      1.42 o
  14   1   0       10.92        7.91      0.36 o
   0   2   0       55.57       68.66      2.29 o
   1   2   0     1839.15     1430.63     15.78 o
   2   2   0      456.19      365.17      7.00 o
   3   2   0      307.52      226.97      5.97 o
   4   2   0      401.14      318.60      8.38 o
   5   2   0       16.55       21.06      0.95 o
   6   2   0     1262.62     1088.92     21.04 o
   7   2   0        2.60        4.21      0.92 o
   8   2   0       90.95       97.00      3.53 o
   9   2   0       77.96       81.86      2.74 o
  10   2   0        7.13        8.16      1.20 o
  11   2   0        6.05        2.60      3.10 o
  12   2   0       37.07       38.00      1.58 o
  13   2   0       12.13        8.83      0.86 o
  14   2   0        1.69        0.83      1.24 o
   1   3   0     8600.01     9923.35    197.31 o
   2   3   0     6209.63     6537.05     54.74 o
   3   3   0      339.26      278.15      7.09 o
   4   3   0      470.69      370.24      8.99 o
   5   3   0      148.07      140.37      4.78 o
   6   3   0       44.56       54.97      1.96 o
   7   3   0       63.02       77.33      2.70 o
   8   3   0      210.00      205.16      7.99 o
   9   3   0       81.32       75.19      2.45 o
  10   3   0       46.64       51.50      2.06 o
  11   3   0       61.57       58.63      2.23 o
  12   3   0       14.55       18.96      1.17 o
  13   3   0       10.32       12.33      0.83 o
  14   3   0        1.42        0.28      1.03 o
   0   4   0     4494.93     4816.33     44.73 o
   1   4   0     5449.05     5470.04     66.88 o
   2   4   0     5823.07     5891.05     49.99 o
   3   4   0      765.41      712.55     12.40 o
   4   4   0     1932.58     1671.36     25.61 o
   5   4   0      707.38      590.84     13.72 o
   6   4   0      479.80      359.95     11.43 o
   7   4   0       18.77       29.61      1.35 o
   8   4   0      121.61      126.46      4.34 o
   9   4   0        0.79       -0.42      2.89 o
  10   4   0       27.86       27.99      1.55 o
  11   4   0       35.29       33.24      1.63 o
  12   4   0        6.66        7.69      1.00 o
  13   4   0        2.14        0.35      1.94 o
  14   4   0        0.72        1.35      0.91 o
   1   5   0       28.97       42.03      1.07 o
   2   5   0        7.17       10.05      0.72 o
   3   5   0      124.94      155.38      5.41 o
   4   5   0      793.45      676.90     14.56 o
   5   5   0      114.03      104.52      3.79 o
   6   5   0       52.03       47.69      1.69 o
   7   5   0        5.94        6.39      1.01 o
   8   5   0        5.13        8.23      1.17 o
   9   5   0        5.93        5.66      1.20 o
  10   5   0       14.81       19.76      1.39 o
  11   5   0       10.24       13.68      1.22 o
  12   5   0       11.70       14.28      1.07 o
   0   6   0     4272.38     4061.57     43.48 o
   1   6   0      357.08      298.95      5.28 o
   2   6   0      178.13      186.20      6.31 o
   3   6   0      767.73      655.06     13.56 o
   4   6   0       13.43       12.10      0.88 o
   5   6   0      683.62      629.03     16.00 o
   6   6   0      109.13       99.57      3.85 o
   7   6   0       60.01       55.08      1.96 o
   8   6   0       39.09       43.14      1.87 o
   9   6   0      120.55      121.65      4.75 o
  10   6   0       26.27       28.07      1.59 o
  11   6   0       12.97       14.12      1.26 o
  12   6   0        7.49        9.81      0.91 o
  13   6   0        1.34        2.41      0.50 o
   1   7   0        1.56        3.89      1.37 o
   2   7   0      180.79      155.32      5.49 o
   3   7   0       99.93      132.67      4.60 o
   4   7   0     1097.96     1036.14     21.08 o
   5   7   0       21.29       16.11      1.15 o
   6   7   0        8.92        6.64      1.06 o
   7   7   0        5.09        0.42      3.67 o
   8   7   0      523.80      522.23     18.33 o
   9   7   0       88.63       82.07      2.69 o
  10   7   0       53.85       66.98      2.65 o
  11   7   0        1.78       -1.55      2.76 o
  12   7   0        7.07        6.76      0.78 o
  13   7   0        4.62        5.72      0.48 o
   0   8   0     1320.55     1207.46     20.05 o
   1   8   0      286.83      329.60      6.62 o
   2   8   0      333.83      329.05      9.71 o
   3   8   0       80.54       74.83      2.68 o
   4   8   0      127.68      130.30      4.68 o
   5   8   0       82.12       91.09      3.27 o
   6   8   0       30.34       36.80      1.71 o
   7   8   0      239.23      227.32      8.43 o
   8   8   0       16.42       16.38      1.55 o
   9   8   0        6.49        8.22      1.29 o
  10   8   0        5.89        1.85      3.50 o
  11   8   0        0.28        1.82      0.82 o
  12   8   0       14.85       16.88      0.82 o
  13   8   0        0.15       -0.35      0.90 o
   1   9   0      231.87      251.27     13.32 o
   2   9   0       50.19       43.09      1.67 o
   3   9   0      263.96      323.52     11.03 o
   4   9   0       45.98       43.17      1.63 o
   5   9   0        0.49        2.26      2.94 o
   6   9   0       30.43       31.36      1.73 o
   7   9   0       43.45       52.01      2.18 o
   8   9   0        5.28        6.91      1.35 o
   9   9   0        0.52       -0.82      3.25 o
  10   9   0        0.01       -6.39      3.42 o
  11   9   0        0.08       -0.93      2.14 o
  12   9   0        0.41        0.00      1.53 o
   0  10   0      115.43      101.77      3.77 o
   1  10   0      398.27      419.11     15.65 o
   2  10   0      139.08      137.21      4.65 o
   3  10   0        7.01       12.42      1.13 o
   4  10   0      202.25      219.42      8.29 o
   5  10   0       40.80       30.03      1.63 o
   6  10   0       62.81       68.99      2.61 o
   7  10   0       73.66       82.12      3.25 o
   8  10   0        1.61        3.67      1.24 o
   9  10   0        0.09        1.75      1.01 o
  10  10   0       13.69       15.34      1.11 o
  11  10   0        4.85        5.71      0.72 o
  12  10   0        1.36       -0.43      1.25 o
   1  11   0      102.52      111.94      3.41 o
   2  11   0      132.73      155.56      5.53 o
   3  11   0      284.73      272.23      9.74 o
   4  11   0       94.40       95.44      3.62 o
   5  11   0      558.42      546.25     18.44 o
   6  11   0      258.18      260.09     10.09 o
   7  11   0       20.31       25.77      1.69 o
   8  11   0        1.51        1.21      3.42 o
   9  11   0       24.03       26.48      1.45 o
  10  11   0        1.29        2.99      0.78 o
  11  11   0        0.01        0.05      0.52 o
   0  12   0      338.93      327.13     11.20 o
   1  12   0        6.57        9.08      0.85 o
   2  12   0      475.58      508.11     16.27 o
   3  12   0      313.50      322.21     11.69 o
   4  12   0       23.65       20.79      1.56 o
   5  12   0        9.12        6.57      1.35 o
   6  12   0       60.96       69.01      2.46 o
   7  12   0        2.38        4.32      1.08 o
   8  12   0        6.97        3.66      1.10 o
   9  12   0       35.10       38.93      1.54 o
  10  12   0        0.87        0.90      0.63 o
  11  12   0        4.66        4.43      0.44 o
   1  13   0       14.24       16.72      0.99 o
   2  13   0        5.90        6.23      1.27 o
   3  13   0        1.04        1.29      3.79 o
   4  13   0      175.00      177.59      6.47 o
   5  13   0       40.61       39.98      1.95 o
   6  13   0        2.23        2.41      3.63 o
   7  13   0       11.23       13.24      1.30 o
   8  13   0       15.86       19.23      1.21 o
   9  13   0       20.11       22.42      1.07 o
  10  13   0        4.25        4.19      0.55 o
   0  14   0        0.29       -0.42      3.48 o
   1  14   0        4.12        6.82      3.51 o
   2  14   0       49.50       68.80      2.38 o
   3  14   0       30.42       37.97      1.83 o
   4  14   0       97.05       89.77      3.70 o
   5  14   0       19.77       22.46      1.49 o
   6  14   0        3.37        4.45      1.03 o
   7  14   0        0.11        0.00      2.79 o
   8  14   0        2.93        0.00      2.24 o
   9  14   0       19.24       25.00      1.07 o
  10  14   0        1.92        1.64      0.30 o
   1  15   0        6.34        7.47      3.80 o
   2  15   0        0.19        2.76      3.32 o
   3  15   0       27.06       31.95      1.61 o
   4  15   0       47.76       51.42      2.01 o
   5  15   0       48.83       51.78      1.97 o
   6  15   0        5.22        6.14      0.97 o
   7  15   0        1.84        1.89      2.58 o
   8  15   0        7.45        9.05      0.74 o
   9  15   0        0.94        0.77      0.38 o
   0  16   0        7.52        6.68      1.08 o
   1  16   0       16.51       18.19      0.94 o
   2  16   0       43.54       45.40      1.79 o
   3  16   0       70.61       79.03      3.12 o
   4  16   0       28.05       33.30      1.53 o
   5  16   0        0.11       -0.25      2.33 o
   6  16   0        0.41        0.82      0.71 o
   7  16   0        4.07        0.79      1.99 o
   8  16   0        6.92        7.07      0.49 o
   1  17   0       15.07       14.18      1.65 o
   2  17   0       17.34       19.39      1.16 o
   3  17   0        3.22        5.55      0.87 o
   4  17   0        6.93        8.33      0.83 o
   5  17   0        1.46        1.75      0.63 o
   6  17   0       17.68       17.91      0.84 o
   7  17   0        0.47       -1.17      1.06 o
   0  18   0        0.81        2.21      0.68 o
   1  18   0       24.94       24.43      0.79 o
   2  18   0       10.64        9.06      0.79 o
   3  18   0        0.06       -0.76      0.59 o
   4  18   0        1.53        0.42      1.61 o
   5  18   0        0.17       -0.79      1.27 o
   6  18   0        0.32        0.04      0.79 o
   1  19   0        0.53       -0.25      0.88 o
   2  19   0        0.84        1.35      0.47 o
   3  19   0        2.57        2.13      0.40 o
   4  19   0        3.44        1.66      0.29 o
 -14   1   1        5.88        5.66      0.37 o
 -13   1   1       17.76       17.53      0.72 o
 -12   1   1       65.46       66.41      5.65 o
 -11   1   1       33.49       36.63      1.53 o
 -10   1   1        1.74        1.32      2.48 o
  -9   1   1        9.68        9.09      0.84 o
  -8   1   1      111.14      118.88      3.22 o
  -7   1   1      545.77      471.88      9.56 o
  -6   1   1      377.80      332.95     10.93 o
  -5   1   1      413.71      325.25      6.53 o
  -4   1   1     1587.86     1264.96     60.74 o
  -3   1   1    19394.84    20189.16    249.99 o
  -2   1   1     7511.32     7819.70    221.07 o
  -1   1   1       92.69       86.64      3.39 o
   0   1   1     4138.10     4150.44     54.67 o
   1   1   1       38.10       43.22      4.36 o
   2   1   1      962.14      897.54     46.07 o
   3   1   1        0.85        1.62      0.58 o
   4   1   1      290.60      268.00     13.68 o
   5   1   1       57.51       48.74      1.20 o
   6   1   1        0.35       -0.77      1.43 o
   7   1   1      134.15      145.57      3.72 o
   8   1   1        6.96        4.78      1.94 o
   9   1   1        2.23        1.25      1.06 o
  10   1   1       14.10       12.10      0.92 o
  11   1   1        0.79       -0.87      2.91 o
  12   1   1        6.03        3.96      1.65 o
  13   1   1        5.19        5.97      0.53 o
  14   1   1       40.49       27.48      0.76 o
 -14   2   1        3.58        3.96      0.49 o
 -13   2   1        1.36        2.63      0.76 o
 -12   2   1       11.40       13.52      1.22 o
 -11   2   1        2.39        1.88      2.99 o
 -10   2   1       36.53       27.92      1.59 o
  -9   2   1        6.93       10.89      1.22 o
  -8   2   1      111.72       92.67      3.71 o
  -7   2   1       20.72       17.22      1.11 o
  -6   2   1        4.22       -2.22      2.29 o
  -5   2   1      833.84      709.07     14.72 o
  -4   2   1       78.89       57.03      2.15 o
  -3   2   1     2117.83     1742.78     24.26 o
  -2   2   1    27570.75    33305.52    435.35 o
  -1   2   1     2891.11     2322.67    123.00 o
   0   2   1      744.32      592.43      9.13 o
   1   2   1     3265.70     3390.63    103.40 o
   2   2   1     1712.10     1556.21     16.78 o
   3   2   1      459.65      413.36      8.19 o
   4   2   1     1912.65     1643.97     22.69 o
   5   2   1      943.07      950.98     17.35 o
   6   2   1      842.41      756.81     16.73 o
   7   2   1        4.27       -0.93      2.48 o
   8   2   1      174.44      166.44      6.00 o
   9   2   1       67.84       71.65      2.80 o
  10   2   1       43.44       42.19      1.79 o
  11   2   1       41.26       39.49      1.69 o
  12   2   1        0.97        1.13      2.48 o
  13   2   1        0.04        0.33      1.70 o
  14   2   1        5.19        3.59      0.30 o
 -13   3   1        9.99        9.80      0.90 o
 -12   3   1       42.62       46.68      1.68 o
 -11   3   1       26.88       32.44      1.60 o
 -10   3   1        0.44       -0.40      3.42 o
  -9   3   1       36.91       31.74      1.61 o
  -8   3   1      305.66      311.82     11.16 o
  -7   3   1      370.08      361.33     12.44 o
  -6   3   1        7.35        8.21      0.93 o
  -5   3   1     1466.16     1107.61     22.08 o
  -4   3   1      566.98      451.68     10.75 o
  -3   3   1     3561.57     3268.81     43.47 o
  -2   3   1    43173.44    60755.16    667.52 o
  -1   3   1     1190.30     1066.75     17.03 o
   0   3   1      488.40      489.93      5.38 o
   1   3   1     2499.73     2503.55     27.34 o
   2   3   1      324.82      296.38      6.40 o
   3   3   1     3165.88     3175.93     31.76 o
   4   3   1     1296.17     1185.11     18.18 o
   5   3   1        7.11        5.70      0.76 o
   6   3   1       19.65       20.14      1.08 o
   7   3   1        0.06        2.75      0.87 o
   8   3   1       89.57      104.68      3.74 o
   9   3   1       38.07       39.52      1.72 o
  10   3   1       31.06       42.81      1.79 o
  11   3   1       17.69       28.67      1.55 o
  12   3   1        6.89        3.08      0.91 o
  13   3   1        5.08        2.21      0.61 o
 -14   4   1        0.39       -0.21      1.15 o
 -13   4   1        0.85        1.76      2.23 o
 -12   4   1       15.44       20.60      1.26 o
 -11   4   1       95.40       85.20      2.88 o
 -10   4   1      270.97      285.51     10.30 o
  -9   4   1        0.01       -2.02      3.47 o
  -8   4   1      216.89      201.36      7.32 o
  -7   4   1        7.60       11.60      1.12 o
  -6   4   1      227.97      206.31      7.56 o
  -5   4   1      664.51      594.61     14.93 o
  -4   4   1      310.73      282.48      8.86 o
  -3   4   1     6582.04     6298.90     81.32 o
  -2   4   1     2490.68     2231.24     27.36 o
  -1   4   1     3303.09     3220.08     20.53 o
   0   4   1     1244.51     1157.36     11.86 o
   1   4   1      855.60      724.24      7.38 o
   2   4   1      703.21      676.70     10.59 o
   3   4   1     1647.87     1505.58     19.20 o
   4   4   1     1482.70     1427.86     21.17 o
   5   4   1      308.26      251.46      8.72 o
   6   4   1       13.08        8.16      0.95 o
   7   4   1       25.16       33.72      1.42 o
   8   4   1       34.74       45.25      1.80 o
   9   4   1      146.27      152.65      5.15 o
  10   4   1       40.85       39.98      1.75 o
  11   4   1      130.13      137.68      5.16 o
  12   4   1        7.95        8.47      0.93 o
  13   4   1        4.65        3.49      0.57 o
 -14   5   1        3.26        2.40      0.30 o
 -13   5   1        1.00        1.66      0.59 o
 -12   5   1        6.65        5.91      0.95 o
 -11   5   1       12.71       12.51      1.32 o
 -10   5   1       83.26       87.92      3.07 o
  -9   5   1      191.96      180.01      6.63 o
  -8   5   1        5.12        8.07      1.24 o
  -7   5   1        1.37        0.00      3.34 o
  -6   5   1       69.76       68.57      2.38 o
  -5   5   1       17.07       29.00      1.21 o
  -4   5   1       73.49      101.14      3.71 o
  -3   5   1     2855.66     2654.94     38.35 o
  -2   5   1      140.51      111.89      4.36 o
  -1   5   1      121.49      103.79      2.63 o
   0   5   1      119.97      127.03      3.04 o
   1   5   1      864.60      830.91     13.85 o
   2   5   1     1003.71      972.20     14.09 o
   3   5   1      176.14      168.13      6.03 o
   4   5   1      362.23      431.23     10.80 o
   5   5   1       14.41       14.07      0.97 o
   6   5   1      159.72      191.31      6.61 o
   7   5   1      243.07      258.82      9.19 o
   8   5   1      158.75      127.85      4.94 o
   9   5   1        6.95        6.59      1.22 o
  10   5   1      337.66      318.88     12.04 o
  11   5   1       12.96       10.92      1.16 o
  12   5   1       42.79       54.30      1.95 o
  13   5   1        1.02        0.24      1.36 o
 -13   6   1        0.01        0.71      0.55 o
 -12   6   1        0.51        1.78      2.40 o
 -11   6   1        9.96        9.78      1.19 o
 -10   6   1       73.32       71.48      3.19 o
  -9   6   1        8.05        3.45      4.11 o
  -8   6   1       41.37       43.71      1.95 o
  -7   6   1       14.16       10.82      1.16 o
  -6   6   1      198.93      165.78      6.32 o
  -5   6   1        1.82        1.06      2.45 o
  -4   6   1     1911.21     1630.38     30.66 o
  -3   6   1       78.56       72.88      2.70 o
  -2   6   1      950.59      927.50     16.46 o
  -1   6   1      523.22      508.32     10.49 o
   0   6   1      351.36      316.15     12.50 o
   1   6   1       79.14       89.98      2.15 o
   2   6   1       24.10       29.89      1.19 o
   3   6   1       16.53       20.45      0.96 o
   4   6   1       70.46       57.84      1.84 o
   5   6   1      421.90      475.12     13.17 o
   6   6   1       51.08       68.86      2.41 o
   7   6   1       71.56       59.72      2.14 o
   8   6   1       98.17      113.99      4.18 o
   9   6   1      211.42      190.29      7.33 o
  10   6   1       13.05        9.08      1.30 o
  11   6   1       17.45       19.95      1.26 o
  12   6   1        2.60        2.26      0.72 o
  13   6   1        4.10        4.41      0.45 o
 -13   7   1        1.73        2.14      0.48 o
 -12   7   1        6.96        7.63      0.86 o
 -11   7   1       16.61       18.34      1.25 o
 -10   7   1        1.68        0.79      2.82 o
  -9   7   1       56.00       56.24      2.52 o
  -8   7   1        6.15        7.87      1.30 o
  -7   7   1      127.81      129.50      4.78 o
  -6   7   1      324.30      298.25     11.97 o
  -5   7   1     1227.56     1235.05     28.31 o
  -4   7   1      205.62      180.50      6.12 o
  -3   7   1      955.55      828.76     17.83 o
  -2   7   1      101.68      114.63      4.19 o
  -1   7   1       29.46       38.96      3.64 o
   0   7   1        4.80        2.14      0.46 o
   1   7   1      103.31      113.73      4.97 o
   2   7   1      964.96      944.34     16.45 o
   3   7   1      308.58      267.52      8.88 o
   4   7   1      683.69      603.38     14.81 o
   5   7   1       20.48       17.75      1.17 o
   6   7   1       32.82       31.72      1.50 o
   7   7   1       34.74       39.95      1.78 o
   8   7   1        2.02       -1.32      3.39 o
   9   7   1        0.48        0.03      1.13 o
  10   7   1        0.04       -4.08      3.05 o
  11   7   1       26.39       26.00      1.25 o
  13   7   1        3.14        1.85      0.34 o
 -13   8   1        0.31        0.83      0.37 o
 -12   8   1        5.31        6.30      0.73 o
 -11   8   1        3.48        1.78      3.10 o
 -10   8   1        0.76        1.55      3.16 o
  -9   8   1       93.65      107.46      4.23 o
  -8   8   1      190.20      208.27      7.68 o
  -7   8   1      318.11      302.74     11.17 o
  -6   8   1      194.27      187.79      7.16 o
  -5   8   1       70.13       77.16      3.07 o
  -4   8   1      200.06      211.06      8.01 o
  -3   8   1      654.46      564.97     14.71 o
  -2   8   1      200.90      181.99      6.32 o
  -1   8   1     2328.93     2240.59     21.20 o
   0   8   1       10.28        8.19      0.69 o
   1   8   1      882.43      816.18     17.23 o
   2   8   1      567.53      576.81     13.21 o
   3   8   1      224.74      219.37      7.38 o
   4   8   1      178.46      168.66      6.00 o
   5   8   1       33.70       30.34      1.48 o
   6   8   1       62.02       70.97      2.64 o
   7   8   1      122.57      143.47      4.77 o
   8   8   1        6.71       10.05      1.36 o
   9   8   1       58.61       63.50      2.21 o
  10   8   1       21.49       25.66      1.40 o
  11   8   1        6.75        7.37      0.82 o
  12   8   1       12.34       12.37      0.68 o
 -12   9   1        0.94        1.15      0.53 o
 -11   9   1       15.73       18.38      1.11 o
 -10   9   1        0.21        1.78      3.08 o
  -9   9   1        6.73        1.26      3.98 o
  -8   9   1       50.38       52.63      2.22 o
  -7   9   1        1.33        1.70      1.32 o
  -6   9   1       62.67       74.04      2.67 o
  -5   9   1      581.67      538.70     17.64 o
  -4   9   1        4.44       -2.36      2.96 o
  -3   9   1       22.91       17.43      1.16 o
  -2   9   1      983.12      895.45     18.68 o
  -1   9   1      111.35      132.38      3.10 o
   0   9   1      628.09      646.03     10.48 o
   1   9   1      313.85      310.36      7.15 o
   2   9   1       52.77       71.12      2.49 o
   3   9   1      160.78      170.10      6.24 o
   4   9   1        0.15        1.32      0.95 o
   5   9   1       23.56       30.09      1.53 o
   6   9   1      329.65      329.54     11.64 o
   7   9   1      225.83      214.90      7.67 o
   8   9   1       79.45       79.89      3.27 o
   9   9   1        3.82        0.38      3.58 o
  10   9   1        0.18        0.25      0.88 o
  11   9   1       16.64       16.72      0.93 o
  12   9   1       13.54       11.17      0.55 o
 -12  10   1        0.33       -0.21      1.35 o
 -11  10   1        1.69        1.45      2.32 o
 -10  10   1        7.45        5.91      1.06 o
  -9  10   1       16.84       19.29      1.51 o
  -8  10   1        0.52        2.23      3.52 o
  -7  10   1      376.96      397.93     15.42 o
  -6  10   1      242.42      216.03      8.62 o
  -5  10   1       18.34       16.52      1.44 o
  -4  10   1        0.26       -0.38      3.09 o
  -3  10   1       36.94       31.99      1.51 o
  -2  10   1       72.34       81.42      2.73 o
  -1  10   1      406.06      464.07      9.46 o
   0  10   1      576.37      568.64     16.43 o
   1  10   1       16.46       22.34      0.90 o
   2  10   1       55.01       59.65      1.87 o
   3  10   1       31.77       28.76      1.42 o
   4  10   1      354.82      349.19     12.82 o
   5  10   1      120.17      112.54      4.00 o
   6  10   1      433.38      443.77     15.89 o
   7  10   1       14.58       20.31      1.61 o
   8  10   1        1.27        3.03      1.11 o
   9  10   1       19.89       28.03      1.48 o
  10  10   1        1.19        1.02      2.41 o
  11  10   1        2.98        1.98      0.59 o
  12  10   1       15.98       14.92      0.54 o
 -12  11   1        0.05       -0.44      0.91 o
 -11  11   1       22.19       26.10      1.07 o
 -10  11   1        1.33        0.95      0.77 o
  -9  11   1       17.11       20.63      1.45 o
  -8  11   1       13.46       18.77      1.48 o
  -7  11   1       12.93       12.73      1.45 o
  -6  11   1      366.11      340.50     14.20 o
  -5  11   1      251.06      272.71     10.24 o
  -4  11   1       15.02       14.60      1.36 o
  -3  11   1        8.89       11.89      1.20 o
  -2  11   1       57.82       57.65      1.98 o
  -1  11   1        0.05       -1.07      2.16 o
   0  11   1      153.48      162.86      3.92 o
   1  11   1        6.81        3.61      0.73 o
   2  11   1      321.64      354.50     11.77 o
   3  11   1       13.08       16.30      1.36 o
   4  11   1      114.37      108.79      3.94 o
   5  11   1      203.82      204.81      7.35 o
   6  11   1       12.49       18.80      1.49 o
   7  11   1       23.94       25.03      1.61 o
   8  11   1        0.17        0.00      2.97 o
   9  11   1        2.83        4.60      0.93 o
  10  11   1       12.21       13.15      0.88 o
  11  11   1        0.12       -1.98      1.49 o
 -11  12   1        0.79        0.86      0.43 o
 -10  12   1       17.20       17.72      1.00 o
  -9  12   1        8.99       11.46      1.08 o
  -8  12   1        0.59       -6.73      3.37 o
  -7  12   1      117.20      121.41      4.57 o
  -6  12   1        5.96        3.04      3.79 o
  -5  12   1      196.78      208.35      8.20 o
  -4  12   1      186.65      211.97      7.71 o
  -3  12   1        0.20       -0.69      1.13 o
  -2  12   1        0.10       -3.19      3.67 o
  -1  12   1       29.62       42.60      1.23 o
   0  12   1       78.88       94.29      2.29 o
   1  12   1       44.32       63.76      2.76 o
   2  12   1       58.71       55.64      2.02 o
   3  12   1        0.02        2.11      3.40 o
   4  12   1        0.26       -0.13      1.15 o
   5  12   1       23.61       22.27      1.56 o
   6  12   1        6.28        8.03      1.26 o
   7  12   1        0.02        1.22      1.07 o
   8  12   1       23.26       23.77      1.39 o
   9  12   1        0.12       -0.49      2.55 o
  10  12   1       14.82       13.09      0.76 o
  11  12   1        0.29       -0.16      0.93 o
 -11  13   1        1.77        1.10      0.24 o
 -10  13   1        0.22        0.68      1.63 o
  -9  13   1        4.20        0.67      2.53 o
  -8  13   1       25.76       25.41      1.45 o
  -7  13   1        7.05       10.31      1.24 o
  -6  13   1        0.05       -0.81      1.10 o
  -5  13   1      121.27      116.87      4.85 o
  -4  13   1      129.96      133.39      5.10 o
  -3  13   1      188.58      195.54      7.38 o
  -2  13   1       71.12       72.89      2.54 o
  -1  13   1      104.87      122.19      3.14 o
   0  13   1      101.60      116.07      3.22 o
   1  13   1       29.93       27.58      1.17 o
   2  13   1      136.40      158.64      5.58 o
   3  13   1      169.70      170.50      6.24 o
   4  13   1      152.78      178.12      6.64 o
   5  13   1        6.79        9.58      1.31 o
   6  13   1        1.40        2.33      1.10 o
   7  13   1        3.75        3.91      1.03 o
   9  13   1        2.12       -0.19      2.18 o
  10  13   1       12.48       10.72      0.57 o
 -10  14   1        1.00       -0.18      0.34 o
  -9  14   1        1.35        0.32      1.78 o
  -8  14   1        0.25        1.45      2.40 o
  -7  14   1       14.86       14.32      1.24 o
  -6  14   1        2.23        2.17      3.32 o
  -5  14   1       16.85       18.71      1.44 o
  -4  14   1        9.06        9.83      1.34 o
  -3  14   1       86.73       86.47      3.62 o
  -2  14   1        0.05        0.00      3.57 o
  -1  14   1       24.74       24.94      1.15 o
   0  14   1       19.01       17.97      1.05 o
   1  14   1      152.11      165.73      3.98 o
   2  14   1        2.58        5.91      1.24 o
   3  14   1      321.58      342.37     12.47 o
   4  14   1      120.10      140.65      5.07 o
   5  14   1        4.38        0.00      3.35 o
   6  14   1        0.15        0.35      2.91 o
   7  14   1       16.31       20.44      1.24 o
   8  14   1        0.93       -2.09      2.29 o
   9  14   1        5.87        5.23      0.57 o
  -9  15   1        2.34        2.55      0.44 o
  -8  15   1        2.40        3.05      0.66 o
  -7  15   1        0.81        0.00      2.43 o
  -6  15   1       19.65       21.37      1.29 o
  -5  15   1        3.56        2.70      1.06 o
  -4  15   1       96.87       99.06      3.95 o
  -3  15   1        4.05       -1.88      3.47 o
  -2  15   1       12.02        8.59      1.21 o
  -1  15   1       19.84       19.89      1.10 o
   0  15   1       11.87       12.33      0.94 o
   1  15   1       17.74       19.26      1.10 o
   2  15   1       29.39       30.18      1.65 o
   3  15   1        0.66        2.00      1.02 o
   4  15   1        1.07        2.12      3.25 o
   5  15   1        1.13       -3.54      3.16 o
   6  15   1        0.89        0.93      0.84 o
   7  15   1        1.05        0.91      0.74 o
   8  15   1        1.04        0.95      0.55 o
   9  15   1        0.86        0.29      0.76 o
  -8  16   1       11.09        8.88      0.54 o
  -7  16   1        0.16        0.38      0.61 o
  -6  16   1        4.12        6.44      0.83 o
  -5  16   1        3.06        3.83      0.91 o
  -4  16   1        0.43        0.87      0.87 o
  -3  16   1       22.21       24.08      1.42 o
  -2  16   1        9.29        6.43      1.06 o
  -1  16   1        0.70       -0.58      0.94 o
   0  16   1        4.38        4.18      0.74 o
   1  16   1        3.35        1.45      2.01 o
   2  16   1       80.37       76.30      2.65 o
   3  16   1        0.73        0.82      0.91 o
   4  16   1       10.64       10.46      1.03 o
   5  16   1        2.27        2.53      0.86 o
   6  16   1        3.37        4.45      0.73 o
   7  16   1       20.94       21.94      0.87 o
   8  16   1        1.23        1.69      0.32 o
  -7  17   1        3.44        2.18      0.40 o
  -6  17   1        0.29        0.29      1.54 o
  -5  17   1        1.30        0.38      1.90 o
  -4  17   1        0.60        0.43      2.19 o
  -3  17   1       16.54       18.90      1.13 o
  -2  17   1        1.03        0.78      0.81 o
  -1  17   1        1.82        0.14      0.60 o
   0  17   1        5.69        7.89      0.76 o
   1  17   1       57.40       60.08      1.65 o
   2  17   1       16.57       12.89      1.03 o
   3  17   1        7.44        9.25      0.92 o
   4  17   1        0.22        0.21      2.08 o
   5  17   1        5.62        4.83      0.66 o
   6  17   1       17.16       19.76      0.81 o
   7  17   1        0.74        0.38      0.83 o
  -6  18   1        4.88        2.85      0.32 o
  -5  18   1        0.07        0.90      0.43 o
  -4  18   1        0.12        0.13      1.75 o
  -3  18   1        2.87        3.50      0.66 o
  -2  18   1       11.40       10.17      0.79 o
  -1  18   1        4.46        5.89      0.54 o
   0  18   1       24.05       27.55      0.82 o
   1  18   1        3.94        2.95      0.49 o
   2  18   1       14.40        9.87      0.78 o
   3  18   1        0.23        0.81      0.58 o
   4  18   1        7.14        5.36      0.58 o
   5  18   1        1.52        1.94      0.39 o
  -4  19   1        5.01        3.83      0.33 o
  -3  19   1        0.00       -0.73      1.18 o
  -2  19   1        0.91        0.61      0.44 o
  -1  19   1        4.17        2.42      1.03 o
   0  19   1        4.01        3.17      0.36 o
   1  19   1        2.70        1.86      0.41 o
   2  19   1       12.02        8.88      0.57 o
   3  19   1        0.28        0.14      1.01 o
 -14   0   2       20.56       17.96      0.77 o
 -13   0   2        7.65        8.24      0.91 o
 -12   0   2        3.68        7.30      1.06 o
 -11   0   2        3.98        0.59      1.08 o
 -10   0   2       13.88       20.83      1.53 o
  -9   0   2      124.87      159.90      5.69 o
  -8   0   2        1.65       -0.69      3.35 o
  -7   0   2       73.00       62.39      2.21 o
  -6   0   2      361.94      301.81     10.11 o
  -5   0   2      514.24      491.31     11.30 o
  -4   0   2      196.24      154.09      5.39 o
  -3   0   2      796.71      836.98     13.04 o
  -2   0   2      284.03      276.34      6.02 o
  -1   0   2     3992.60     4309.61     51.89 o
   0   0   2    12808.55    15881.69    181.12 o
   1   0   2     1295.17     1274.51     40.31 o
   2   0   2      272.00      236.77      5.91 o
   3   0   2       94.10       73.02      2.73 o
   4   0   2     2662.44     2623.91     37.00 o
   5   0   2      264.26      264.39      8.73 o
   6   0   2     1778.97     1664.27     30.16 o
   7   0   2      119.84      111.44      4.15 o
   8   0   2       40.08       49.53      1.89 o
   9   0   2      310.47      343.05     12.07 o
  10   0   2      147.30      157.65      5.85 o
  11   0   2       43.86       39.43      1.66 o
  12   0   2        0.81        0.00      2.53 o
  13   0   2      123.28      113.38      4.59 o
 -14   1   2       38.90       35.91      1.28 o
 -13   1   2       58.46       55.78      3.25 o
 -12   1   2        1.57        0.50      2.22 o
 -11   1   2       24.35       27.85      1.14 o
 -10   1   2       19.14       21.42      1.48 o
  -9   1   2       68.87       64.24      4.94 o
  -8   1   2       18.89       20.54      0.93 o
  -7   1   2      733.68      665.49     21.26 o
  -6   1   2      524.64      512.40     14.33 o
  -5   1   2       55.19       59.57      1.45 o
  -4   1   2     5656.21     5291.85     57.42 o
  -3   1   2        6.77        5.50      0.48 o
  -2   1   2     1530.54     1372.35     12.24 o
  -1   1   2      489.57      444.21      4.35 o
   0   1   2     1354.71     1365.29     20.35 o
   1   1   2     3691.32     3765.43    107.77 o
   2   1   2      897.63      913.65     23.43 o
   3   1   2       63.02       55.48      1.40 o
   4   1   2     1928.27     1819.75     19.84 o
   5   1   2      125.61      146.76      6.14 o
   6   1   2      260.84      275.85      6.92 o
   7   1   2      481.75      462.80     28.10 o
   8   1   2       22.80       25.07      1.88 o
   9   1   2        0.27        1.66      2.18 o
  10   1   2       23.03       19.44      1.04 o
  11   1   2        1.80       -0.17      2.10 o
  12   1   2        7.16        5.92      2.07 o
  13   1   2        0.01       -0.38      1.11 o
 -14   2   2        0.35        0.19      0.45 o
 -13   2   2       16.13       14.34      1.00 o
 -12   2   2       34.58       36.09      1.60 o
 -11   2   2        4.93        0.76      3.40 o
 -10   2   2       37.56       35.11      1.72 o
  -9   2   2       19.46       13.01      3.54 o
  -8   2   2       78.77       89.45      2.98 o
  -7   2   2      171.86      160.10      5.99 o
  -6   2   2       92.97       61.67      2.28 o
  -5   2   2      163.33      141.22      4.94 o
  -4   2   2     1611.87     1377.19     22.87 o
  -3   2   2      579.66      516.09     10.78 o
  -2   2   2     2673.43     2159.06     30.87 o
  -1   2   2      280.17      268.18     10.19 o
   0   2   2       16.63       21.33      0.53 o
   1   2   2      201.27      172.68     11.28 o
   2   2   2        1.50        1.27      0.57 o
   3   2   2     1624.95     1654.70     22.03 o
   4   2   2       42.91       30.26      1.25 o
   5   2   2        8.48        3.91      0.76 o
   6   2   2      195.00      179.68      6.71 o
   7   2   2       44.04       45.97      1.72 o
   8   2   2       73.43       77.56      3.08 o
   9   2   2       36.24       43.90      1.88 o
  10   2   2       28.41       35.16      1.71 o
  11   2   2        2.93        3.63      1.08 o
  12   2   2        4.57        2.82      0.79 o
  13   2   2        0.29        1.00      1.46 o
 -14   3   2        3.28        2.67      0.44 o
 -13   3   2        2.47        3.78      0.76 o
 -12   3   2        1.92        0.95      3.13 o
 -11   3   2        9.62       11.04      1.26 o
 -10   3   2       46.05       57.65      2.11 o
  -9   3   2        8.97       10.21      1.22 o
  -8   3   2       20.50       21.40      1.36 o
  -7   3   2       39.20       29.34      1.43 o
  -6   3   2     1008.88      893.97     19.96 o
  -5   3   2      654.16      559.90     14.58 o
  -4   3   2       26.60       38.41      1.36 o
  -3   3   2     3280.82     3014.91     45.91 o
  -2   3   2     1032.46      896.76     16.71 o
  -1   3   2       45.81       50.27      4.76 o
   0   3   2       72.52       63.22      4.79 o
   1   3   2       11.80       10.34      0.69 o
   2   3   2       21.86       19.75      0.81 o
   3   3   2      131.12      144.57      4.86 o
   4   3   2       20.60       18.76      0.92 o
   5   3   2       27.77       28.75      1.17 o
   6   3   2        7.53       12.54      1.03 o
   7   3   2        3.84        2.87      0.95 o
   8   3   2      233.99      234.27      8.38 o
   9   3   2      111.38      121.74      4.42 o
  10   3   2        8.06       14.33      1.27 o
  11   3   2       87.03       89.46      3.46 o
  12   3   2       53.49       55.52      1.97 o
  13   3   2        1.53        1.31      0.48 o
 -14   4   2        0.89        0.43      1.11 o
 -13   4   2        2.03        0.21      2.16 o
 -12   4   2       22.20       19.48      1.30 o
 -11   4   2       25.28       30.87      1.60 o
 -10   4   2       18.74       24.41      1.58 o
  -9   4   2       49.64       46.88      1.90 o
  -8   4   2        5.63        5.85      1.15 o
  -7   4   2        7.09        1.68      3.28 o
  -6   4   2      559.04      425.71     13.83 o
  -5   4   2      992.86      806.66     19.26 o
  -4   4   2      186.09      179.51      6.50 o
  -3   4   2      102.05       87.36      3.18 o
  -2   4   2     1991.49     1715.54     29.15 o
  -1   4   2      193.78      201.87      4.88 o
   0   4   2     1216.23     1171.86     10.82 o
   1   4   2       63.83       52.19      1.37 o
   2   4   2      303.86      324.83      7.66 o
   3   4   2     1210.83     1322.79     19.18 o
   4   4   2     1090.88     1076.77     19.31 o
   5   4   2      471.51      463.81     12.55 o
   6   4   2       25.03       19.22      1.13 o
   7   4   2        7.44        7.51      1.11 o
   8   4   2      164.89      161.80      6.05 o
   9   4   2       44.77       45.06      1.93 o
  10   4   2        1.13        3.97      1.11 o
  11   4   2       40.64       44.53      1.69 o
  12   4   2        1.49       -0.20      2.21 o
  13   4   2        8.15        6.28      0.50 o
 -14   5   2        0.54        0.06      0.93 o
 -13   5   2        0.01        0.88      1.90 o
 -12   5   2        4.32        4.65      0.93 o
 -11   5   2       35.14       35.94      1.70 o
 -10   5   2        0.34        2.45      3.18 o
  -9   5   2        2.48       -0.83      3.49 o
  -8   5   2      178.07      172.26      6.66 o
  -7   5   2      191.18      171.93      6.58 o
  -6   5   2      754.63      733.04     19.70 o
  -5   5   2        8.29        3.08      0.86 o
  -4   5   2     4559.78     3686.05     68.44 o
  -3   5   2      791.60      713.85     16.69 o
  -2   5   2      303.38      283.90      8.34 o
  -1   5   2      673.57      625.26     11.09 o
   0   5   2      792.10      685.02      8.18 o
   1   5   2      899.49      841.59     13.34 o
   2   5   2     4740.50     4634.73     41.54 o
   3   5   2      989.42     1165.61     18.26 o
   4   5   2      134.42      106.91      3.66 o
   5   5   2       85.71       86.44      3.10 o
   6   5   2      349.72      301.40     11.01 o
   7   5   2      235.00      235.13      7.87 o
   8   5   2       24.04       20.60      1.50 o
   9   5   2      109.97       96.51      3.45 o
  10   5   2        0.11       -3.72      3.38 o
  11   5   2      100.06      103.79      3.81 o
  12   5   2        3.33        1.50      0.66 o
  13   5   2        4.94        3.82      0.37 o
 -13   6   2        0.47        0.44      0.57 o
 -12   6   2        5.35        7.17      0.93 o
 -11   6   2       53.09       51.20      1.92 o
 -10   6   2        0.99        2.04      3.64 o
  -9   6   2        4.51        3.08      1.21 o
  -8   6   2       88.38       86.41      3.05 o
  -7   6   2      106.28      102.60      3.85 o
  -6   6   2      354.77      355.31     13.15 o
  -5   6   2     1509.49     1348.33     30.88 o
  -4   6   2     2756.47     2474.42     49.00 o
  -3   6   2      413.75      429.30     12.25 o
  -2   6   2     1178.69     1122.96     20.89 o
  -1   6   2     1109.52     1084.57     12.07 o
   0   6   2       52.92       74.69      2.45 o
   1   6   2       23.89       28.37      0.74 o
   2   6   2       84.11       80.07      2.92 o
   3   6   2      136.08      120.04      4.23 o
   4   6   2      435.79      384.22     11.41 o
   5   6   2       18.92       18.35      1.22 o
   6   6   2      182.99      164.76      5.99 o
   7   6   2      396.83      366.08     12.45 o
   8   6   2        1.03       -2.14      3.66 o
   9   6   2      209.15      204.15      7.61 o
  10   6   2       68.42       77.41      2.66 o
  11   6   2        5.53       -0.79      2.48 o
  12   6   2        6.21        8.51      0.69 o
  13   6   2        0.45        0.00      0.72 o
 -13   7   2        3.58        3.56      0.54 o
 -12   7   2        1.05        2.08      2.53 o
 -11   7   2        6.57        8.16      1.13 o
 -10   7   2       14.26       14.45      1.40 o
  -9   7   2      137.23      134.40      5.38 o
  -8   7   2       48.80       55.36      2.37 o
  -7   7   2      187.32      196.16      7.06 o
  -6   7   2      159.53      166.26      6.37 o
  -5   7   2      148.48      159.75      6.04 o
  -4   7   2     2517.31     2254.91     45.51 o
  -3   7   2       39.02       50.94      1.73 o
  -2   7   2     1775.57     1707.63     29.50 o
  -1   7   2     1020.53      993.72     12.21 o
   0   7   2       91.15      105.84      2.57 o
   1   7   2       84.40       59.89      1.54 o
   2   7   2     1909.01     1789.57     24.70 o
   3   7   2      195.73      208.48      6.80 o
   4   7   2        8.82        6.68      1.00 o
   5   7   2      598.92      647.70     16.96 o
   6   7   2        8.85        7.41      1.12 o
   7   7   2       56.70       76.94      2.70 o
   8   7   2       39.24       29.81      1.65 o
   9   7   2      124.31      122.43      4.09 o
  10   7   2        0.28       -1.66      3.03 o
  11   7   2       28.80       23.24      1.11 o
  12   7   2        0.86       -0.50      1.47 o
 -13   8   2        2.47        3.19      0.42 o
 -12   8   2        5.31        4.75      0.74 o
 -11   8   2        0.23        1.49      2.63 o
 -10   8   2       35.09       45.90      1.93 o
  -9   8   2       79.16       80.80      3.26 o
  -8   8   2      430.45      469.51     16.84 o
  -7   8   2      300.05      336.00     12.34 o
  -6   8   2       59.32       56.75      2.22 o
  -5   8   2      153.81      138.30      5.18 o
  -4   8   2       94.46      115.58      4.30 o
  -3   8   2      162.36      172.50      6.14 o
  -2   8   2       47.04       58.29      2.13 o
  -1   8   2      139.78      139.67      3.31 o
   0   8   2       45.06       54.39      1.34 o
   1   8   2      825.74      758.04     27.94 o
   2   8   2        0.14        0.91      0.73 o
   3   8   2        0.66       -0.32      2.63 o
   4   8   2      277.72      298.71     10.55 o
   5   8   2      193.00      209.03      7.16 o
   6   8   2       99.17       98.08      3.29 o
   7   8   2       96.68       87.95      3.22 o
   8   8   2      260.39      271.98      9.94 o
   9   8   2        2.73        1.87      1.06 o
  10   8   2       58.91       71.36      2.33 o
  11   8   2        1.98        4.06      0.71 o
  12   8   2       13.83       10.10      0.53 o
 -13   9   2        9.82        6.87      0.34 o
 -12   9   2       31.38       32.63      1.06 o
 -11   9   2        8.34        7.48      0.95 o
 -10   9   2       28.70       33.59      1.68 o
  -9   9   2       61.19       61.19      2.45 o
  -8   9   2       39.70       42.90      2.11 o
  -7   9   2        5.04       11.51      1.54 o
  -6   9   2     1125.28     1030.12     29.27 o
  -5   9   2      221.32      188.96      7.27 o
  -4   9   2      120.82      126.21      4.82 o
  -3   9   2       48.58       47.96      1.84 o
  -2   9   2        5.98        7.12      0.96 o
  -1   9   2      234.15      299.66      7.26 o
   0   9   2      782.33      890.94     14.13 o
   1   9   2        3.49        4.13      1.22 o
   2   9   2        2.44        3.53      0.88 o
   3   9   2        0.24        0.83      0.96 o
   4   9   2       35.46       37.47      1.60 o
   5   9   2       18.45       17.94      1.37 o
   6   9   2        2.23        3.03      3.76 o
   7   9   2      168.14      163.77      5.81 o
   8   9   2      161.49      144.03      5.44 o
   9   9   2       33.42       28.42      1.49 o
  10   9   2        1.79        1.27      0.79 o
  12   9   2       34.81       26.62      1.02 o
 -12  10   2        6.37        6.15      0.54 o
 -11  10   2        1.25       -0.64      2.27 o
 -10  10   2       26.15       26.97      1.40 o
  -9  10   2       68.32       78.03      2.90 o
  -8  10   2        0.91        2.67      4.03 o
  -7  10   2      111.37      134.03      5.30 o
  -6  10   2        0.51       -3.11      4.06 o
  -5  10   2      232.07      211.05      8.61 o
  -4  10   2       12.99       18.14      1.42 o
  -3  10   2        1.95        4.42      1.02 o
  -2  10   2       22.47       26.30      1.37 o
  -1  10   2      177.51      194.83      4.88 o
   0  10   2      295.91      306.52      7.67 o
   1  10   2       10.95       14.67      0.81 o
   2  10   2       10.04        9.57      1.07 o
   3  10   2        0.27        2.61      3.26 o
   4  10   2       25.08       24.18      1.53 o
   5  10   2       14.31       13.70      1.37 o
   6  10   2       48.47       44.61      1.92 o
   7  10   2        0.28        0.42      3.38 o
   8  10   2       58.79       57.41      2.37 o
   9  10   2        1.06        1.53      2.63 o
  10  10   2        3.53        2.52      0.71 o
  11  10   2        1.97        1.76      0.47 o
 -12  11   2        0.01       -0.97      1.00 o
 -11  11   2        2.10        3.28      0.62 o
 -10  11   2        9.33        9.18      0.98 o
  -9  11   2       30.44       33.82      1.61 o
  -8  11   2        7.69        5.24      1.30 o
  -7  11   2      121.36      115.41      4.85 o
  -6  11   2       56.43       63.58      2.62 o
  -5  11   2       15.79       14.84      1.46 o
  -4  11   2        7.32        7.24      1.25 o
  -3  11   2      296.45      293.75     11.26 o
  -2  11   2       18.71       23.70      1.40 o
  -1  11   2       40.66       50.81      1.30 o
   0  11   2       87.12      104.79      2.56 o
   1  11   2      122.82      127.69      3.12 o
   2  11   2       66.93       72.54      2.99 o
   3  11   2       91.15       96.54      3.29 o
   4  11   2        5.02        8.27      1.25 o
   5  11   2      125.87      150.44      5.42 o
   6  11   2        1.09        0.42      3.33 o
   7  11   2       98.34      115.20      4.00 o
   8  11   2        1.60        0.97      1.03 o
   9  11   2        3.10        3.08      0.77 o
  10  11   2        9.88       10.02      0.72 o
  11  11   2        4.51        3.88      0.39 o
 -11  12   2        7.74        7.93      0.57 o
 -10  12   2        4.86        4.42      0.72 o
  -9  12   2       10.88       10.96      1.08 o
  -8  12   2      116.81      130.28      5.16 o
  -7  12   2       19.65       23.17      1.59 o
  -6  12   2       41.13       37.49      1.93 o
  -5  12   2        7.36        1.73      4.22 o
  -4  12   2       13.52        9.72      1.31 o
  -3  12   2        0.19        0.83      2.51 o
  -2  12   2        8.30        7.26      1.24 o
  -1  12   2       45.83       48.86      1.33 o
   0  12   2        1.78        2.68      0.82 o
   1  12   2       13.89        9.76      2.14 o
   2  12   2      241.12      240.26      8.44 o
   3  12   2       15.34       15.85      1.44 o
   4  12   2      141.59      149.13      6.09 o
   5  12   2       39.50       35.97      1.77 o
   6  12   2       18.18       21.77      1.48 o
   7  12   2       65.79       65.41      2.43 o
   8  12   2        0.61        0.73      0.91 o
   9  12   2        0.15       -1.63      2.00 o
  10  12   2       45.95       41.03      1.54 o
 -11  13   2        0.01        0.14      0.76 o
 -10  13   2        7.20        5.16      0.59 o
  -9  13   2        1.68        0.67      2.21 o
  -8  13   2        1.09       -2.16      2.66 o
  -7  13   2        0.96       -3.34      3.40 o
  -6  13   2       11.19       14.11      1.36 o
  -5  13   2       80.24       70.72      2.99 o
  -4  13   2       72.93       72.15      2.83 o
  -3  13   2       70.33       80.08      2.96 o
  -2  13   2       29.33       23.15      1.58 o
  -1  13   2       36.53       40.00      1.28 o
   0  13   2       31.87       43.69      2.68 o
   1  13   2       10.41       22.26      1.09 o
   2  13   2      281.02      275.77     10.12 o
   3  13   2      105.17      117.92      4.72 o
   4  13   2       57.10       59.32      2.28 o
   5  13   2        1.26       -0.20      1.10 o
   6  13   2        5.76        7.78      1.15 o
   7  13   2        0.12       -4.95      3.20 o
   8  13   2       25.51       28.41      1.20 o
   9  13   2        0.08       -0.25      0.54 o
  10  13   2        0.03        0.40      0.28 o
 -10  14   2        0.37       -0.23      0.34 o
  -9  14   2        0.25       -0.95      1.58 o
  -8  14   2        0.69       -1.41      2.60 o
  -7  14   2        8.40       11.03      1.10 o
  -6  14   2        5.33        6.08      1.15 o
  -5  14   2        0.48        1.89      2.72 o
  -4  14   2        8.96        6.42      1.17 o
  -3  14   2        0.97       -2.80      3.66 o
  -2  14   2       29.57       35.84      1.78 o
  -1  14   2        9.41       13.94      0.98 o
   0  14   2       23.81       27.64      2.53 o
   1  14   2       30.42       29.02      1.77 o
   2  14   2       22.80       25.13      1.59 o
   3  14   2       10.70       11.86      1.37 o
   4  14   2       32.28       36.01      1.75 o
   5  14   2        0.82        2.11      1.02 o
   6  14   2        0.94       -0.44      0.93 o
   7  14   2        0.04        0.48      2.53 o
   8  14   2        3.42        2.13      0.62 o
   9  14   2       10.94       10.64      0.50 o
  -9  15   2        0.37        0.78      1.16 o
  -8  15   2        0.63        0.16      1.78 o
  -7  15   2        0.72        1.87      2.34 o
  -6  15   2        2.53        1.24      0.95 o
  -5  15   2       23.06       24.64      1.46 o
  -4  15   2       32.97       31.40      1.65 o
  -3  15   2        1.12        1.42      1.01 o
  -2  15   2       19.73       25.24      1.51 o
  -1  15   2        8.99       12.17      0.93 o
   0  15   2       59.76       50.42      1.40 o
   1  15   2       30.64       41.19      2.96 o
   3  15   2       17.05       26.31      1.50 o
   4  15   2        0.51        0.67      2.85 o
   5  15   2        0.46        0.29      2.46 o
   6  15   2        6.42        8.37      0.90 o
   7  15   2        0.55       -1.05      1.82 o
   8  15   2        1.84        2.02      0.44 o
  -8  16   2        0.30       -0.72      1.22 o
  -7  16   2        1.30        2.90      0.62 o
  -6  16   2        0.00       -0.42      2.26 o
  -5  16   2       10.92        9.70      1.03 o
  -4  16   2        2.72        3.20      0.88 o
  -3  16   2       14.49       13.48      1.15 o
  -2  16   2       22.53       22.53      1.40 o
  -1  16   2       18.02       17.20      0.92 o
   0  16   2        0.66       -1.32      2.08 o
   1  16   2       46.43       44.24      1.23 o
   2  16   2       55.14       54.71      1.96 o
   3  16   2        3.35        4.82      0.93 o
   4  16   2        8.61        9.22      0.95 o
   5  16   2        9.10       11.22      0.92 o
   6  16   2        5.91        4.82      0.69 o
   7  16   2        4.93        4.70      0.48 o
  -7  17   2        1.80        1.95      0.37 o
  -6  17   2       39.39       42.19      1.65 o
  -5  17   2        0.61       -0.88      1.92 o
  -4  17   2        0.04       -2.31      1.97 o
  -3  17   2        2.63        6.49      2.67 o
  -2  17   2        4.19        5.17      0.83 o
  -1  17   2        0.05       -2.00      1.69 o
   0  17   2       50.08       51.58      1.25 o
   1  17   2       19.10       21.03      0.83 o
   2  17   2        0.68        0.47      2.29 o
   3  17   2        0.72        1.06      2.13 o
   4  17   2       24.58       23.56      1.06 o
   5  17   2        8.08        7.53      0.66 o
   6  17   2        0.01        0.24      1.13 o
  -5  18   2        5.82        5.36      0.48 o
  -4  18   2        6.15        5.90      0.61 o
  -3  18   2        1.76       -0.47      2.00 o
  -2  18   2        0.60       -0.52      1.89 o
  -1  18   2        1.12       -1.57      1.41 o
   0  18   2        0.15        0.20      0.62 o
   1  18   2        2.62        2.04      0.45 o
   2  18   2        0.33        0.00      1.70 o
   3  18   2        0.48       -0.66      1.56 o
   4  18   2        0.07       -0.48      1.34 o
   5  18   2        0.46        0.57      0.78 o
  -3  19   2        2.48        2.87      0.38 o
  -2  19   2        2.52        1.56      0.40 o
  -1  19   2        1.13        0.66      0.68 o
   0  19   2       18.04        9.15      0.64 o
   1  19   2        0.62       -0.01      0.90 o
   2  19   2        4.83        2.51      0.39 o
 -14   1   3        0.26       -1.31      0.96 o
 -13   1   3        4.67        5.31      0.57 o
 -12   1   3       13.25       14.16      1.44 o
 -11   1   3       36.62       35.65      1.23 o
 -10   1   3       15.46       14.79      1.00 o
  -9   1   3       84.04       71.93      2.57 o
  -8   1   3       87.32      111.54      2.60 o
  -7   1   3      235.14      209.52      5.49 o
  -6   1   3      222.67      211.97      5.10 o
  -5   1   3      144.54      111.44      5.02 o
  -4   1   3      218.15      178.38      4.71 o
  -3   1   3     1218.34     1016.88     38.42 o
  -2   1   3       82.06       72.25      2.56 o
  -1   1   3      317.59      309.43      3.48 o
   0   1   3       19.62       14.65      0.37 o
   1   1   3      421.90      402.72      8.59 o
   2   1   3      661.93      635.59      8.83 o
   3   1   3      801.08      732.93     11.12 o
   4   1   3      147.41      136.29      3.43 o
   5   1   3       20.37       13.24      1.65 o
   6   1   3      923.42      949.32     15.24 o
   7   1   3       32.98       29.04      2.35 o
   8   1   3      267.17      286.91     19.44 o
   9   1   3       20.51       19.36      1.12 o
  10   1   3      175.96      195.21      7.82 o
  11   1   3      104.72      114.11      5.91 o
  12   1   3       52.58       55.41      2.49 o
  13   1   3       19.87       14.66      0.52 o
 -14   2   3        5.24        4.94      0.53 o
 -13   2   3        0.04       -3.73      2.09 o
 -12   2   3        8.64        7.15      1.07 o
 -11   2   3       22.51       22.25      1.49 o
 -10   2   3        8.51       11.83      1.32 o
  -9   2   3       22.30       27.25      1.58 o
  -8   2   3       50.16       47.70      1.83 o
  -7   2   3      296.54      334.58     12.03 o
  -6   2   3      110.27       99.48      3.24 o
  -5   2   3       87.69       89.09      3.29 o
  -4   2   3      670.89      536.85     13.27 o
  -3   2   3      674.57      624.95     13.37 o
  -2   2   3      502.13      453.07     10.24 o
  -1   2   3      923.84      864.02      9.50 o
   0   2   3      453.92      512.50      6.75 o
   1   2   3      120.43      144.57      8.14 o
   2   2   3      208.81      240.05      7.01 o
   3   2   3      113.58      144.77      5.13 o
   4   2   3        3.39        3.67      0.73 o
   5   2   3      726.66      699.73     16.87 o
   6   2   3      317.78      259.56     10.12 o
   7   2   3       72.32       67.04      2.41 o
   8   2   3      321.99      308.60     11.47 o
   9   2   3      111.73      109.44      4.23 o
  10   2   3       95.41       79.93      2.86 o
  11   2   3       38.25       50.53      1.75 o
  12   2   3        0.34       -0.54      1.78 o
  13   2   3        1.59        0.15      0.30 o
 -14   3   3        7.44        7.87      0.53 o
 -13   3   3        2.11        0.42      2.18 o
 -12   3   3        1.34        1.87      2.85 o
 -11   3   3        5.47        2.28      1.12 o
 -10   3   3       33.27       28.11      1.63 o
  -9   3   3       60.04       54.24      2.17 o
  -8   3   3       36.23       51.09      2.06 o
  -7   3   3        0.11        1.66      2.69 o
  -6   3   3       16.09       18.26      1.20 o
  -5   3   3     1327.49     1265.73     25.98 o
  -4   3   3      391.17      310.17      9.79 o
  -3   3   3     1597.05     1450.50     27.34 o
  -2   3   3     1327.51     1114.69     21.50 o
  -1   3   3      391.05      368.74     21.88 o
   0   3   3     1176.83     1113.69     11.34 o
   1   3   3       45.35       33.13      1.44 o
   2   3   3     9213.63    10912.62    103.52 o
   3   3   3       31.72       56.99      2.26 o
   4   3   3     2193.47     2142.13     34.19 o
   5   3   3     1704.21     1795.83     32.32 o
   6   3   3        6.53       11.85      1.08 o
   7   3   3      356.37      352.71     12.35 o
   8   3   3      853.27      777.13     21.67 o
   9   3   3       48.02       51.63      2.08 o
  10   3   3       32.23       38.54      1.77 o
  11   3   3       20.04       22.83      1.20 o
  12   3   3        2.18        1.88      0.61 o
  13   3   3        7.59        4.54      0.32 o
 -14   4   3        2.28        2.26      0.39 o
 -13   4   3        0.06        1.18      2.27 o
 -12   4   3        0.04       -1.18      2.66 o
 -11   4   3       17.51       20.68      1.40 o
 -10   4   3       15.72       20.66      1.53 o
  -9   4   3      640.26      619.83     19.50 o
  -8   4   3        3.56        3.06      1.11 o
  -7   4   3      122.77      106.43      3.98 o
  -6   4   3     2340.84     2395.63     46.23 o
  -5   4   3      294.84      277.47      9.96 o
  -4   4   3     1944.91     1730.38     34.74 o
  -3   4   3      287.86      259.59      9.04 o
  -2   4   3      138.04      132.89      5.12 o
  -1   4   3      581.89      476.13     32.04 o
   0   4   3      711.29      715.35      9.03 o
   1   4   3      681.90      676.15     33.30 o
   2   4   3      132.20      140.05      4.90 o
   3   4   3      323.20      355.02      9.90 o
   4   4   3      179.01      188.00      6.48 o
   5   4   3        0.50        2.36      0.92 o
   6   4   3       15.12       26.54      1.40 o
   7   4   3       14.68       18.14      1.32 o
   8   4   3        4.81        4.97      1.26 o
   9   4   3       75.32       66.69      2.69 o
  10   4   3        0.88       -2.85      3.61 o
  11   4   3       17.14       11.64      1.03 o
  12   4   3       10.43       11.46      0.76 o
 -14   5   3        0.53       -0.40      0.86 o
 -13   5   3        1.43        1.15      0.61 o
 -12   5   3        9.67       12.94      1.06 o
 -11   5   3       56.37       52.55      2.03 o
 -10   5   3        4.09       -0.40      3.83 o
  -9   5   3      353.46      382.09     13.26 o
  -8   5   3       14.60       12.29      1.35 o
  -7   5   3        2.18        2.76      1.06 o
  -6   5   3       14.75       12.07      1.17 o
  -5   5   3        3.99        4.34      0.91 o
  -4   5   3      336.39      289.43     10.64 o
  -3   5   3      290.38      264.57      9.57 o
  -2   5   3       87.99       85.54      3.31 o
  -1   5   3        4.87        4.98      1.20 o
   0   5   3      210.89      202.29      4.77 o
   1   5   3      387.62      327.63      6.41 o
   2   5   3       33.78       24.11      1.00 o
   3   5   3        5.64        8.43      0.86 o
   4   5   3      435.55      508.40     13.60 o
   5   5   3       37.12       43.89      1.68 o
   6   5   3        0.59        2.26      3.15 o
   7   5   3       24.57       36.49      1.73 o
   8   5   3       27.62       30.45      1.68 o
   9   5   3       30.98       35.89      1.71 o
  10   5   3      149.86      152.87      5.49 o
  11   5   3        0.11       -3.95      2.42 o
  12   5   3       11.76       12.32      0.67 o
 -13   6   3        9.63       10.14      0.73 o
 -12   6   3       27.71       30.35      1.35 o
 -11   6   3       10.79       14.90      1.24 o
 -10   6   3       49.96       54.44      2.19 o
  -9   6   3        8.00        4.77      1.29 o
  -8   6   3       18.19       19.83      1.65 o
  -7   6   3       10.52        7.75      1.20 o
  -6   6   3      214.37      190.81      7.49 o
  -5   6   3        0.02       -1.26      2.51 o
  -4   6   3     1392.16     1201.73     28.93 o
  -3   6   3        1.24        2.27      0.77 o
  -2   6   3      791.87      716.58     17.61 o
  -1   6   3      105.12       96.22      5.64 o
   0   6   3      422.04      405.41     11.07 o
   1   6   3        0.21        6.64      3.03 o
   2   6   3       77.90       68.37      2.39 o
   3   6   3      230.62      244.78      8.31 o
   4   6   3      193.36      169.94      6.13 o
   5   6   3        9.82       11.91      1.20 o
   6   6   3       89.21       86.37      3.27 o
   7   6   3        3.86        4.95      1.17 o
   8   6   3       89.08       94.24      3.29 o
   9   6   3       54.80       52.72      2.38 o
  10   6   3       20.45       21.13      1.29 o
  11   6   3       25.38       29.43      1.13 o
  12   6   3        7.29        4.79      0.52 o
 -13   7   3        5.37        6.32      0.55 o
 -12   7   3       11.95       14.37      1.02 o
 -11   7   3       22.01       22.38      1.36 o
 -10   7   3       15.43       23.83      1.50 o
  -9   7   3        6.53        3.42      1.30 o
  -8   7   3      161.58      172.31      6.24 o
  -7   7   3      326.21      309.72     12.02 o
  -6   7   3      104.78      116.68      4.44 o
  -5   7   3      132.89      129.42      4.95 o
  -4   7   3       35.57       42.17      1.65 o
  -3   7   3      533.73      484.36     15.17 o
  -2   7   3       47.11       44.39      1.53 o
  -1   7   3      126.10      186.47      4.29 o
   0   7   3     1450.59     1382.78     36.80 o
   1   7   3      173.44      212.07      5.06 o
   2   7   3      352.55      325.48      9.94 o
   3   7   3      261.22      275.78      9.79 o
   4   7   3      864.23      926.82     20.03 o
   5   7   3        9.44       12.92      1.27 o
   6   7   3      374.95      334.49     11.09 o
   7   7   3      114.96       97.82      3.37 o
   8   7   3       47.49       48.20      1.88 o
   9   7   3       41.90       38.88      1.66 o
  10   7   3       31.38       31.03      1.31 o
  11   7   3        0.74       -2.11      1.98 o
  12   7   3        0.22       -0.11      0.33 o
 -13   8   3        0.73        0.73      0.37 o
 -12   8   3       13.16       15.17      0.91 o
 -11   8   3       31.54       33.75      1.49 o
 -10   8   3        0.83       -4.84      3.71 o
  -9   8   3       38.97       38.17      1.88 o
  -8   8   3      258.90      284.31     11.50 o
  -7   8   3       13.27       13.60      1.48 o
  -6   8   3      196.60      196.59      7.73 o
  -5   8   3       61.46       65.36      2.56 o
  -4   8   3       76.09       76.36      2.79 o
  -3   8   3       45.63       46.01      1.72 o
  -2   8   3      112.41       96.38      3.62 o
  -1   8   3        6.94       13.98      0.88 o
   0   8   3      670.28      607.91     10.14 o
   1   8   3       33.26       46.26      1.22 o
   2   8   3        1.74        2.86      0.84 o
   3   8   3        0.57        3.26      0.92 o
   4   8   3       17.89       22.41      1.37 o
   5   8   3      185.07      196.60      7.16 o
   6   8   3        5.81       -0.84      3.40 o
   7   8   3       29.22       28.49      1.64 o
   8   8   3        0.68       -0.03      1.10 o
   9   8   3       63.00       70.18      2.74 o
  10   8   3        0.56        1.11      0.76 o
  11   8   3        6.15        5.11      0.61 o
 -12   9   3        0.22        1.32      1.71 o
 -11   9   3        3.93        2.08      0.86 o
 -10   9   3       23.78       25.96      1.48 o
  -9   9   3       21.23       25.57      1.61 o
  -8   9   3      218.94      257.96      9.74 o
  -7   9   3      160.71      159.91      6.39 o
  -6   9   3        2.77       -1.31      3.72 o
  -5   9   3       13.39       11.52      1.35 o
  -4   9   3       25.80       29.25      1.56 o
  -3   9   3       18.10       23.17      1.39 o
  -2   9   3        6.41        8.65      1.01 o
  -1   9   3       73.59       66.74      1.72 o
   0   9   3      157.69      157.34      3.88 o
   1   9   3      138.36      148.79     11.09 o
   2   9   3       31.25       20.24      1.21 o
   3   9   3       68.02       82.34      2.89 o
   4   9   3       38.49       33.63      1.59 o
   5   9   3      456.64      454.21     15.79 o
   6   9   3        1.58        2.13      3.62 o
   7   9   3      174.67      147.22      5.25 o
   8   9   3       87.14       98.38      3.63 o
   9   9   3        0.18       -2.67      2.75 o
  10   9   3       23.39       25.08      1.02 o
  11   9   3       10.91       11.06      0.61 o
 -12  10   3        1.97        2.57      0.45 o
 -11  10   3       18.26       18.14      1.00 o
 -10  10   3        9.00        9.11      1.06 o
  -9  10   3       19.49       30.20      1.65 o
  -8  10   3        7.95        9.17      1.41 o
  -7  10   3      225.44      213.28      9.12 o
  -6  10   3      191.66      194.70      8.10 o
  -5  10   3       14.45       13.47      1.45 o
  -4  10   3      107.98      102.66      4.51 o
  -3  10   3       30.65       34.43      1.70 o
  -2  10   3       23.49       19.13      1.35 o
  -1  10   3       22.09       34.32      1.09 o
   0  10   3      286.78      287.22     18.49 o
   1  10   3       96.52      103.25      3.64 o
   2  10   3        0.03        1.88      3.37 o
   3  10   3       30.39       32.47      1.55 o
   4  10   3       77.35       88.77      2.83 o
   5  10   3       13.10       16.34      1.44 o
   6  10   3      467.73      423.71     15.19 o
   7  10   3       50.88       50.16      2.07 o
   8  10   3       14.76       13.73      1.19 o
   9  10   3       39.66       41.68      1.60 o
  10  10   3        7.40        8.70      0.68 o
  11  10   3        1.73        0.19      0.98 o
 -12  11   3        1.04       -0.25      0.86 o
 -10  11   3       10.29        9.22      0.95 o
  -9  11   3        0.50        0.67      2.71 o
  -8  11   3       36.98       43.37      2.02 o
  -7  11   3        0.44        0.44      3.62 o
  -6  11   3      126.16      119.94      5.01 o
  -5  11   3        1.64        3.06      3.79 o
  -4  11   3        0.35        2.47      3.14 o
  -3  11   3       18.92       20.93      1.45 o
  -2  11   3       64.28       66.19      2.23 o
  -1  11   3      122.96      113.94      2.96 o
   0  11   3      171.88      180.82      4.51 o
   1  11   3       42.45       60.86      1.79 o
   2  11   3       22.09       19.68      1.48 o
   3  11   3       46.68       54.08      2.13 o
   4  11   3      134.93      136.87      4.84 o
   5  11   3       40.10       38.73      1.79 o
   6  11   3       21.01       22.91      1.50 o
   7  11   3       17.08       22.62      1.39 o
   8  11   3       48.62       53.24      2.08 o
   9  11   3        0.57        0.00      1.97 o
  10  11   3        0.47       -0.33      1.42 o
 -11  12   3        1.30       -0.38      1.32 o
 -10  12   3        4.24        2.89      0.68 o
  -9  12   3       18.08       24.32      1.31 o
  -8  12   3       12.55       10.15      1.24 o
  -7  12   3       36.22       31.55      1.73 o
  -6  12   3        5.92        2.99      3.72 o
  -5  12   3        0.47        1.27      3.05 o
  -4  12   3       13.36       16.87      1.45 o
  -3  12   3        2.43        2.89      1.17 o
  -2  12   3       31.67       43.73      1.93 o
  -1  12   3       20.63       23.21      1.67 o
   0  12   3        4.75        2.70      1.74 o
   1  12   3        4.94       -2.90      2.76 o
   2  12   3        3.78       -2.16      3.74 o
   3  12   3       13.95       13.33      1.44 o
   4  12   3       11.49        8.95      1.35 o
   5  12   3       37.56       41.96      1.79 o
   6  12   3        0.38       -0.23      1.07 o
   7  12   3       69.61       71.89      2.59 o
   8  12   3       13.82       15.56      1.02 o
   9  12   3        1.37       -0.88      1.85 o
  10  12   3        3.04        2.18      0.32 o
 -10  13   3       17.50       16.76      0.76 o
  -9  13   3       14.32       14.58      0.97 o
  -8  13   3       36.91       37.78      1.68 o
  -7  13   3        6.26       10.31      1.26 o
  -6  13   3        6.31        1.94      3.39 o
  -5  13   3       38.32       39.35      1.92 o
  -4  13   3        1.60        3.63      1.15 o
  -3  13   3       91.42       95.84      3.79 o
  -2  13   3       31.77       27.05      1.58 o
  -1  13   3       89.86      109.31      4.15 o
   0  13   3        5.61        3.31      1.11 o
   1  13   3       20.92       28.23      1.15 o
   2  13   3        4.98        2.87      1.21 o
   3  13   3       15.28       18.45      1.45 o
   4  13   3        0.28       -0.81      3.50 o
   5  13   3      148.50      163.29      5.24 o
   6  13   3       29.30       31.41      1.46 o
   7  13   3        7.72        8.11      0.96 o
   8  13   3       21.60       21.51      0.93 o
   9  13   3       13.85       13.45      0.58 o
 -10  14   3        0.14        0.06      0.93 o
  -9  14   3       14.24       17.19      0.84 o
  -8  14   3        5.72        7.46      0.84 o
  -7  14   3        9.00        9.88      1.06 o
  -6  14   3        0.17        0.00      3.09 o
  -5  14   3        2.27        4.16      1.03 o
  -4  14   3       78.49       78.15      3.27 o
  -3  14   3       41.53       39.26      1.92 o
  -2  14   3        0.25        1.84      1.08 o
  -1  14   3       72.60       70.43      1.83 o
   0  14   3        0.07       -0.20      2.40 o
   1  14   3        0.09       -2.76      2.39 o
   2  14   3       14.25       17.26      1.39 o
   3  14   3        0.35       -1.16      3.05 o
   4  14   3       12.86       16.82      1.27 o
   5  14   3       37.41       34.88      1.51 o
   6  14   3        0.68        1.56      0.79 o
   7  14   3       19.12       18.32      0.96 o
   8  14   3       21.02       19.33      0.73 o
  -9  15   3        2.62        1.55      0.37 o
  -8  15   3        9.63       11.06      0.74 o
  -7  15   3        0.41        0.83      2.07 o
  -6  15   3        0.62        0.00      0.87 o
  -5  15   3        1.61        2.84      0.96 o
  -4  15   3        0.05       -3.23      3.11 o
  -3  15   3        0.16       -1.69      3.37 o
  -2  15   3       28.49       29.42      1.56 o
  -1  15   3        1.17        0.52      2.11 o
   0  15   3       53.82       54.22      1.37 o
   1  15   3       34.82       39.54      2.09 o
   2  15   3      158.84      157.05      6.23 o
   3  15   3       37.64       42.75      1.68 o
   4  15   3       10.99        9.90      1.10 o
   5  15   3       31.12       33.76      1.43 o
   6  15   3        6.32        6.29      0.74 o
   7  15   3        1.58        1.00      1.49 o
   8  15   3        3.99        3.56      0.26 o
  -8  16   3        0.09        0.69      1.01 o
  -7  16   3        1.59        2.12      0.54 o
  -6  16   3       16.69       20.05      1.08 o
  -5  16   3        6.32        7.43      0.87 o
  -4  16   3        0.25       -0.52      2.45 o
  -3  16   3       13.31       12.71      1.13 o
  -2  16   3        3.22        4.99      0.95 o
  -1  16   3        7.81        8.02      0.74 o
   0  16   3       53.11       49.47      1.40 o
   1  16   3        1.28        1.18      2.03 o
   2  16   3        2.20        2.71      0.93 o
   3  16   3        0.22       -2.04      2.55 o
   4  16   3       14.37       17.74      1.03 o
   5  16   3        7.90        8.07      0.77 o
   6  16   3        0.60       -0.69      1.54 o
   7  16   3       10.15        7.69      0.34 o
  -7  17   3       10.26        7.87      0.42 o
  -6  17   3        2.02        2.50      0.50 o
  -5  17   3        0.36        1.21      1.76 o
  -4  17   3        0.15       -0.38      1.89 o
  -3  17   3       16.56       16.54      1.02 o
  -2  17   3       16.66       10.94      0.93 o
  -1  17   3        2.89       -0.45      1.84 o
   0  17   3        6.01        6.79      0.62 o
   1  17   3       13.90       17.58      0.97 o
   2  17   3        8.77        6.51      0.77 o
   3  17   3        1.66        0.88      1.92 o
   4  17   3        2.13       -3.32      1.76 o
   5  17   3        1.80        1.73      0.44 o
  -5  18   3        0.10       -0.97      1.05 o
  -4  18   3        0.97        0.10      1.49 o
  -3  18   3        0.06        0.38      1.47 o
  -2  18   3        0.34       -0.33      0.53 o
  -1  18   3        0.95        0.10      0.54 o
   0  18   3       27.89       22.05      0.81 o
   1  18   3       13.09       12.15      0.53 o
   2  18   3        0.47        1.22      1.58 o
   3  18   3       12.99       10.57      0.55 o
   4  18   3        9.80        7.06      0.39 o
  -2  19   3        6.06        4.12      0.35 o
  -1  19   3       11.93        6.89      0.32 o
   0  19   3       11.84        8.77      0.33 o
   1  19   3        2.57        1.47      0.24 o
 -14   0   4        1.65        0.58      1.36 o
 -13   0   4        2.68        1.42      2.27 o
 -12   0   4      129.74      125.78      4.54 o
 -11   0   4       46.39       48.36      1.94 o
 -10   0   4       37.40       51.11      1.99 o
  -9   0   4      319.36      322.28     11.70 o
  -8   0   4       25.14       22.85      1.51 o
  -7   0   4       66.14       82.82      3.19 o
  -6   0   4     1719.98     1446.00     28.94 o
  -5   0   4        1.62       -0.25      2.33 o
  -4   0   4      192.84      168.65      6.21 o
  -3   0   4       18.09       19.94      0.95 o
  -2   0   4     1384.62     1380.37     22.25 o
  -1   0   4      378.93      458.86      7.17 o
   0   0   4     8676.92    10647.01    128.36 o
   1   0   4      293.04      208.64      4.89 o
   2   0   4     1200.68     1197.50     21.03 o
   3   0   4     7350.99     7893.99    102.15 o
   4   0   4      295.14      274.90      9.60 o
   5   0   4      494.52      511.60     14.79 o
   6   0   4      444.32      396.00     13.82 o
   7   0   4     1035.11     1002.41     25.04 o
   8   0   4     1947.82     2163.40     42.96 o
   9   0   4        3.93        2.03      3.35 o
  10   0   4       77.64       95.36      3.34 o
  11   0   4      156.02      133.85      5.49 o
  12   0   4        1.94        0.83      1.59 o
 -14   1   4        0.58        0.14      0.85 o
 -13   1   4       18.01       17.07      0.69 o
 -12   1   4        1.22        0.10      0.66 o
 -11   1   4       44.52       51.25      1.44 o
 -10   1   4       15.05       21.11      1.08 o
  -9   1   4        0.30        3.02      1.14 o
  -8   1   4      123.86      141.92      6.50 o
  -7   1   4      265.43      243.24     15.23 o
  -6   1   4      105.66      116.66      3.21 o
  -5   1   4      653.17      645.34     17.54 o
  -4   1   4       65.58       83.25      2.86 o
  -3   1   4      124.70      129.72      3.34 o
  -2   1   4      127.92      147.10      9.17 o
  -1   1   4      256.14      265.28      3.75 o
   0   1   4     4658.36     5582.51     88.16 o
   1   1   4      175.74      187.14      3.28 o
   2   1   4        7.44       14.46      0.61 o
   3   1   4      248.07      209.06      5.00 o
   4   1   4      331.02      298.19      7.32 o
   5   1   4      213.27      189.17     11.66 o
   6   1   4     1916.75     1848.35     25.30 o
   7   1   4       67.51       68.93      1.82 o
   8   1   4        0.48        1.53      2.62 o
   9   1   4       24.05       31.14      1.69 o
  10   1   4       19.07       15.48      1.56 o
  11   1   4       31.88       37.86      0.99 o
  12   1   4        3.86        4.73      0.38 o
 -14   2   4       13.52       11.23      0.58 o
 -13   2   4        1.08       -0.39      2.05 o
 -12   2   4        2.61        0.30      2.90 o
 -11   2   4        8.14        7.10      1.17 o
 -10   2   4       51.89       53.24      2.36 o
  -9   2   4       53.77       60.14      2.32 o
  -8   2   4       48.00       46.15      1.90 o
  -7   2   4        0.57       -0.68      3.11 o
  -6   2   4        0.61        1.50      2.41 o
  -5   2   4      102.93       83.91      3.09 o
  -4   2   4      103.88      112.65      3.86 o
  -3   2   4      156.03      136.55      4.97 o
  -2   2   4      412.41      441.64     11.02 o
  -1   2   4        3.56        1.60      0.60 o
   0   2   4        2.96        8.56      0.93 o
   1   2   4      504.35      454.35     17.74 o
   2   2   4     1560.12     1763.84     26.99 o
   3   2   4      376.34      391.42     11.34 o
   4   2   4      238.45      247.93      9.51 o
   5   2   4       58.36       62.53      2.19 o
   6   2   4       31.12       37.14      1.60 o
   7   2   4      104.54      100.72      3.51 o
   8   2   4       49.70       46.86      1.97 o
   9   2   4       99.58       97.85      3.63 o
  10   2   4       41.36       44.63      1.77 o
  11   2   4       19.47       23.49      1.10 o
  12   2   4        8.33        6.57      0.53 o
 -14   3   4       13.74       11.36      0.52 o
 -13   3   4        4.98        5.55      0.76 o
 -12   3   4       11.26       11.31      1.11 o
 -11   3   4       51.20       47.11      2.21 o
 -10   3   4       93.73      105.16      4.13 o
  -9   3   4        0.13       -0.84      3.59 o
  -8   3   4        8.27       12.70      1.27 o
  -7   3   4       98.99       98.09      3.76 o
  -6   3   4       11.86       14.52      1.16 o
  -5   3   4        0.05        1.66      2.08 o
  -4   3   4       61.93       67.61      2.56 o
  -3   3   4       94.52       93.12      3.66 o
  -2   3   4       57.10       55.15      2.12 o
  -1   3   4      336.69      311.51      6.12 o
   0   3   4        0.39        0.23      0.47 o
   1   3   4     1142.58     1214.00     41.87 o
   2   3   4        6.35        5.02      0.77 o
   3   3   4        7.00        8.19      0.86 o
   4   3   4      217.57      245.85      8.29 o
   5   3   4      151.93      115.49      3.97 o
   6   3   4       74.70       77.06      2.78 o
   7   3   4      186.52      180.07      7.12 o
   8   3   4       17.07       23.61      1.51 o
   9   3   4        4.46        2.21      1.13 o
  10   3   4      162.77      173.27      5.97 o
  11   3   4        0.15        1.45      1.82 o
  12   3   4        1.12        1.64      0.42 o
 -14   4   4        3.88        3.14      0.34 o
 -13   4   4        8.01        7.64      0.74 o
 -12   4   4        4.78        5.18      1.00 o
 -11   4   4       83.50       84.23      3.08 o
 -10   4   4        3.57       -4.06      4.02 o
  -9   4   4       19.10       18.65      1.51 o
  -8   4   4      127.79      118.30      4.60 o
  -7   4   4      122.77      125.48      4.90 o
  -6   4   4       40.48       55.01      2.24 o
  -5   4   4      175.26      180.80      6.82 o
  -4   4   4      282.16      249.32      9.53 o
  -3   4   4        0.63        3.59      0.77 o
  -2   4   4        1.57        8.53      0.84 o
  -1   4   4      291.11      254.44      6.07 o
   0   4   4      736.22      705.63     26.09 o
   1   4   4       41.25       54.02      3.12 o
   2   4   4     2350.65     2243.95     32.22 o
   3   4   4      394.78      424.69     12.02 o
   4   4   4      336.12      364.14     12.14 o
   5   4   4      434.02      436.91     14.27 o
   6   4   4      316.82      289.28     10.69 o
   7   4   4      116.90      109.81      3.60 o
   8   4   4      323.35      297.75     11.85 o
   9   4   4      146.10      153.40      5.66 o
  10   4   4        0.09       -2.65      2.70 o
  11   4   4        0.07       -0.39      1.94 o
  12   4   4       13.19       10.78      0.52 o
 -13   5   4        0.06        1.37      1.74 o
 -12   5   4        0.23        0.47      0.79 o
 -11   5   4       13.19       15.90      1.31 o
 -10   5   4        1.05        1.99      3.54 o
  -9   5   4      128.05      136.86      5.43 o
  -8   5   4        1.09        3.26      1.22 o
  -7   5   4      125.25      119.07      4.42 o
  -6   5   4       14.13       19.62      1.37 o
  -5   5   4        2.20        4.49      0.93 o
  -4   5   4       17.46       19.53      1.19 o
  -3   5   4       21.19       21.76      1.21 o
  -2   5   4      459.28      388.84     12.90 o
  -1   5   4       97.83       77.53      8.72 o
   0   5   4      647.71      592.32      9.50 o
   1   5   4       18.40       13.04      0.67 o
   2   5   4      923.72      913.02     18.04 o
   3   5   4      133.09      182.00      6.63 o
   4   5   4      229.96      218.43      7.79 o
   5   5   4      264.44      224.24      8.69 o
   6   5   4      434.81      386.30     13.21 o
   7   5   4        0.42        1.25      3.63 o
   8   5   4       18.05       23.67      1.53 o
   9   5   4        0.97        2.58      1.05 o
  10   5   4       42.00       49.01      1.78 o
  11   5   4       11.81       15.75      0.83 o
  12   5   4        3.58        2.47      0.34 o
 -13   6   4        5.94        5.27      0.59 o
 -12   6   4       20.60       24.95      1.17 o
 -11   6   4       30.57       34.58      1.60 o
 -10   6   4       42.91       51.92      2.01 o
  -9   6   4       10.42       13.54      1.44 o
  -8   6   4        3.32        0.43      3.52 o
  -7   6   4        3.99        2.50      1.20 o
  -6   6   4       77.39       75.66      2.94 o
  -5   6   4        6.97        9.92      1.13 o
  -4   6   4        8.23        7.61      1.03 o
  -3   6   4      229.95      169.98      6.65 o
  -2   6   4      368.42      312.23     11.68 o
  -1   6   4       14.87       12.03      1.36 o
   0   6   4     1059.18      981.79     12.93 o
   1   6   4        1.94        1.68      1.51 o
   2   6   4      588.44      627.00     14.90 o
   3   6   4      884.93      925.74     19.99 o
   4   6   4       12.27        9.81      1.12 o
   5   6   4       14.77       14.69      1.32 o
   6   6   4      189.76      201.10      6.78 o
   7   6   4        6.61        0.86      3.27 o
   8   6   4       21.79       26.60      1.63 o
   9   6   4       41.23       40.04      1.65 o
  10   6   4       76.33       79.09      2.94 o
  11   6   4        5.25        5.75      0.59 o
 -13   7   4        3.87        3.05      0.45 o
 -12   7   4        0.53       -1.56      0.78 o
 -11   7   4       19.23       23.58      1.36 o
 -10   7   4       49.71       52.61      2.03 o
  -9   7   4      151.15      140.04      5.54 o
  -8   7   4       40.08       48.87      2.18 o
  -7   7   4       29.95       29.07      1.80 o
  -6   7   4      324.99      313.80     13.09 o
  -5   7   4       14.89       18.18      1.37 o
  -4   7   4       41.50       49.96      2.03 o
  -3   7   4        1.18        0.93      2.56 o
  -2   7   4      150.74      129.19      5.15 o
  -1   7   4      346.81      410.05      9.46 o
   0   7   4       60.55       82.48      2.05 o
   1   7   4        3.01        1.73      1.93 o
   2   7   4      264.15      250.75      8.97 o
   3   7   4        2.21        2.45      0.97 o
   4   7   4       29.78       37.35      1.60 o
   5   7   4      166.66      190.36      6.44 o
   6   7   4      129.39      118.51      4.10 o
   7   7   4        5.04        9.86      1.29 o
   8   7   4      111.15      115.00      3.89 o
   9   7   4        8.32        8.64      1.07 o
  10   7   4        0.12        0.20      2.41 o
  11   7   4       61.66       60.52      2.25 o
 -13   8   4        4.10        3.79      0.35 o
 -12   8   4        4.77        4.82      0.66 o
 -11   8   4        2.79        0.58      0.86 o
 -10   8   4        0.11       -0.81      1.01 o
  -9   8   4        9.24        7.02      1.26 o
  -8   8   4       25.85       30.51      1.84 o
  -7   8   4       12.70       20.89      1.68 o
  -6   8   4        8.13       10.89      1.40 o
  -5   8   4        0.04       -0.04      1.12 o
  -4   8   4        3.52        2.22      3.25 o
  -3   8   4       33.15       29.21      1.50 o
  -2   8   4      307.25      313.48     12.34 o
  -1   8   4       16.68       15.71      0.81 o
   0   8   4        3.28        1.67      0.89 o
   1   8   4       74.57       83.02      2.83 o
   2   8   4      161.74      143.46      5.44 o
   3   8   4      102.83      114.05      3.85 o
   4   8   4      354.32      360.25     12.91 o
   5   8   4       36.20       38.56      1.75 o
   6   8   4       11.98       14.13      1.39 o
   7   8   4        0.15        1.60      3.20 o
   8   8   4       34.38       32.70      1.55 o
   9   8   4       13.09       16.58      1.07 o
  10   8   4       75.44       65.61      2.42 o
  11   8   4        6.91        7.17      0.45 o
 -12   9   4        3.62        3.93      0.53 o
 -11   9   4        0.92       -3.28      2.22 o
 -10   9   4        0.03       -2.77      2.77 o
  -9   9   4        0.01       -2.70      3.25 o
  -8   9   4        3.14        0.86      3.66 o
  -7   9   4        0.57       -0.92      3.72 o
  -6   9   4      116.16      137.78      5.36 o
  -5   9   4       40.54       46.54      2.12 o
  -4   9   4       38.41       43.41      1.99 o
  -3   9   4       35.10       29.57      1.64 o
  -2   9   4      182.39      172.59      6.57 o
  -1   9   4       37.44       46.36      1.23 o
   0   9   4       78.23       86.99      2.44 o
   1   9   4       11.47       14.19      0.87 o
   2   9   4        0.50       -3.00      3.09 o
   3   9   4       57.72       45.99      1.85 o
   4   9   4      192.33      226.32      7.38 o
   5   9   4        9.64        5.35      1.19 o
   6   9   4      233.71      217.91      8.02 o
   7   9   4        6.30        5.08      1.16 o
   8   9   4        4.98        3.66      1.00 o
   9   9   4        0.49        1.13      1.95 o
  10   9   4        3.48        3.50      0.54 o
 -12  10   4        3.55        2.52      0.39 o
 -11  10   4        4.98        4.78      0.68 o
 -10  10   4       25.95       28.45      1.36 o
  -9  10   4        0.46       -2.07      2.94 o
  -8  10   4        7.13        7.45      1.35 o
  -7  10   4        3.94        4.34      1.31 o
  -6  10   4       21.54       25.53      1.69 o
  -5  10   4       68.76       69.81      3.15 o
  -4  10   4        2.57       -2.48      3.59 o
  -3  10   4        0.24        2.22      1.11 o
  -2  10   4      157.48      153.01      5.58 o
  -1  10   4        0.30       -0.89      2.19 o
   0  10   4        1.05        1.52      2.18 o
   1  10   4       14.24       18.93      1.99 o
   2  10   4        2.36        1.63      3.16 o
   3  10   4      159.55      220.87      7.31 o
   4  10   4       77.09       74.36      2.85 o
   5  10   4      117.59      108.79      3.75 o
   6  10   4        2.12        1.17      3.18 o
   7  10   4       45.64       49.59      1.80 o
   8  10   4        2.70        1.95      0.84 o
   9  10   4        6.12        6.66      0.69 o
  10  10   4       10.08        9.78      0.52 o
 -11  11   4       18.24       20.24      0.84 o
 -10  11   4        0.89       -0.40      2.05 o
  -9  11   4        2.55        2.07      2.86 o
  -8  11   4       44.71       37.02      1.85 o
  -7  11   4        1.11       -2.08      3.24 o
  -6  11   4       41.84       40.65      2.02 o
  -5  11   4       22.25       26.05      1.74 o
  -4  11   4        8.69        9.39      1.35 o
  -3  11   4       74.05       78.66      3.28 o
  -2  11   4       71.56       79.29      3.18 o
  -1  11   4      108.57      115.16      3.03 o
   0  11   4       16.57       16.23      0.98 o
   1  11   4      138.43      153.50      5.11 o
   2  11   4        0.92        2.77      1.17 o
   3  11   4      357.59      368.58     12.92 o
   4  11   4       37.75       44.02      1.85 o
   5  11   4       36.10       38.35      1.72 o
   6  11   4       54.75       52.94      2.07 o
   7  11   4        1.93        1.66      0.97 o
   8  11   4        0.44        1.34      2.24 o
   9  11   4       21.58       18.18      0.76 o
  10  11   4        0.65       -1.49      0.74 o
 -11  12   4        3.06        3.06      0.35 o
 -10  12   4        0.83       -2.29      1.68 o
  -9  12   4       19.71       21.52      1.19 o
  -8  12   4       18.34       22.61      1.39 o
  -7  12   4        1.10       -0.74      3.34 o
  -6  12   4       48.14       45.95      2.11 o
  -5  12   4       37.18       31.14      1.85 o
  -4  12   4       12.64       16.72      1.48 o
  -3  12   4      131.84      114.72      4.68 o
  -2  12   4       87.63       92.85      3.38 o
  -1  12   4       10.53       11.65      0.94 o
   0  12   4      134.08      138.32      3.44 o
   1  12   4       26.11       27.41      2.23 o
   2  12   4       67.86       69.70      2.26 o
   3  12   4      130.30      136.88      4.96 o
   4  12   4        5.33        4.69      1.19 o
   5  12   4      316.98      282.80     10.32 o
   6  12   4       21.29       22.23      1.31 o
   7  12   4        5.61        4.97      0.84 o
   8  12   4       10.13       10.77      0.73 o
   9  12   4       13.09       13.04      0.50 o
 -10  13   4        0.35       -0.09      1.39 o
  -9  13   4        3.09       -0.52      2.19 o
  -8  13   4       12.19       13.26      1.10 o
  -7  13   4       11.02       11.27      1.16 o
  -6  13   4        9.46       11.33      1.22 o
  -5  13   4        1.76        0.00      3.29 o
  -4  13   4        0.06       -1.94      2.74 o
  -3  13   4        3.43       -2.79      3.55 o
  -2  13   4        9.08        8.59      1.25 o
  -1  13   4       64.79       62.67      1.64 o
   0  13   4        2.14        0.72      2.12 o
   1  13   4       58.44       66.67      1.60 o
   2  13   4      206.34      227.52      8.00 o
   3  13   4       11.40       13.44      1.31 o
   4  13   4        3.57        1.80      3.34 o
   5  13   4        7.61        6.78      1.08 o
   6  13   4        4.64        0.78      2.80 o
   7  13   4        3.69        4.66      0.67 o
   8  13   4       31.54       35.34      1.24 o
  -9  14   4        1.23        0.55      1.50 o
  -8  14   4        0.06        1.61      1.99 o
  -7  14   4        3.06        3.30      0.87 o
  -6  14   4        0.56        0.29      2.74 o
  -5  14   4        4.65        3.74      1.11 o
  -4  14   4        2.64        1.74      2.81 o
  -3  14   4       22.55       20.92      1.45 o
  -2  14   4       12.27        9.25      1.26 o
  -1  14   4        0.73        1.81      2.20 o
   0  14   4       34.71       34.41      1.19 o
   1  14   4       49.26       62.42      2.36 o
   2  14   4       34.36       30.05      1.55 o
   3  14   4        6.86        9.69      1.20 o
   4  14   4        0.83        0.00      3.00 o
   5  14   4       43.57       51.50      1.79 o
   6  14   4        0.40        1.16      0.64 o
   7  14   4        4.83        7.22      0.58 o
   8  14   4        0.18        0.26      0.77 o
  -8  15   4        4.85        3.44      0.52 o
  -7  15   4        6.69        5.96      0.74 o
  -6  15   4        0.05       -1.13      2.47 o
  -5  15   4       40.34       37.32      1.68 o
  -4  15   4       32.09       30.04      1.55 o
  -3  15   4        0.17        2.17      2.80 o
  -2  15   4       52.55       47.94      1.96 o
  -1  15   4        0.79        2.00      0.88 o
   0  15   4        0.01        1.12      2.05 o
   1  15   4       21.01       24.44      0.98 o
   2  15   4        2.01       -0.61      2.51 o
   3  15   4       82.40       89.06      3.19 o
   4  15   4        0.07        4.21      2.22 o
   5  15   4        0.02        0.57      1.78 o
   6  15   4       10.57       10.98      0.66 o
   7  15   4        0.15       -0.28      0.90 o
  -7  16   4        0.75        1.70      0.44 o
  -6  16   4        0.60        1.11      0.58 o
  -5  16   4        0.96        0.98      2.12 o
  -4  16   4        0.20        0.44      2.16 o
  -3  16   4        8.01        7.87      0.98 o
  -2  16   4        6.27        5.80      0.91 o
  -1  16   4       11.79       13.17      0.90 o
   0  16   4        0.04       -0.80      1.88 o
   1  16   4        0.53        1.29      0.75 o
   2  16   4        3.01        4.73      0.83 o
   3  16   4        0.35       -0.59      2.26 o
   4  16   4       81.15       75.10      2.89 o
   5  16   4       15.38       13.35      0.66 o
   6  16   4        0.18       -0.03      0.25 o
  -6  17   4        0.34        0.68      0.96 o
  -5  17   4        2.52        3.01      0.49 o
  -4  17   4        6.75        6.27      0.64 o
  -3  17   4        0.54        0.34      1.90 o
  -2  17   4        3.66        4.45      0.69 o
  -1  17   4       19.39       19.58      0.70 o
   0  17   4        6.50        5.15      0.53 o
   1  17   4        3.55        2.97      0.47 o
   2  17   4        0.00       -0.32      1.63 o
   3  17   4        7.30        6.39      0.58 o
   4  17   4       25.68       20.82      0.83 o
  -4  18   4        6.86        3.16      0.38 o
  -3  18   4        0.10       -0.34      1.13 o
  -2  18   4       16.40       12.67      0.68 o
  -1  18   4        1.32        2.35      0.33 o
   0  18   4        8.12        7.03      0.49 o
   1  18   4        0.14       -0.27      0.80 o
   2  18   4        3.09        3.52      0.39 o
 -14   1   5        0.29        0.35      0.45 o
 -13   1   5        8.30        7.42      0.67 o
 -12   1   5       23.48       25.63      1.50 o
 -11   1   5        8.60        8.26      7.12 o
 -10   1   5        5.67        7.54      3.38 o
  -9   1   5       47.61       51.29      1.53 o
  -8   1   5        9.39        8.87      1.70 o
  -7   1   5       47.22       50.17      1.71 o
  -6   1   5        3.52        2.72      0.67 o
  -5   1   5       39.07       38.36      1.15 o
  -4   1   5        0.33        1.00      1.46 o
  -3   1   5       60.88       54.25      1.53 o
  -2   1   5      159.40      160.03      8.37 o
  -1   1   5      423.80      486.45      6.20 o
   0   1   5     2939.60     3186.92     48.22 o
   1   1   5      129.31      167.93      2.90 o
   2   1   5      292.18      320.13      7.36 o
   3   1   5        2.60        2.00      1.88 o
   4   1   5        3.78        7.35      1.47 o
   5   1   5     1055.18      935.43     16.60 o
   6   1   5       14.04       15.31      1.10 o
   7   1   5       25.23       27.35      1.30 o
   8   1   5       48.08       49.75      1.43 o
   9   1   5       60.35       72.09      4.59 o
  10   1   5        1.71        2.46      0.57 o
  11   1   5        0.53       -0.28      1.22 o
 -14   2   5        3.10        1.97      0.30 o
 -13   2   5        3.21        4.93      0.69 o
 -12   2   5       32.91       37.48      1.49 o
 -11   2   5        7.16       11.08      1.26 o
 -10   2   5       19.55       23.83      1.59 o
  -9   2   5       34.65       35.21      1.83 o
  -8   2   5        2.04       -1.25      3.72 o
  -7   2   5       53.68       64.11      2.56 o
  -6   2   5       14.95       21.95      1.32 o
  -5   2   5        0.24        0.32      2.50 o
  -4   2   5      250.19      269.67      9.61 o
  -3   2   5       27.02       19.53      1.11 o
  -2   2   5     3928.28     4001.97     57.51 o
  -1   2   5        4.98        5.68      0.59 o
   0   2   5      837.89      835.01     21.61 o
   1   2   5      674.00      614.77     10.17 o
   2   2   5      517.83      502.27     13.43 o
   3   2   5      491.39      568.16     15.21 o
   4   2   5     1053.51     1093.66     24.07 o
   5   2   5       48.21       44.11      1.82 o
   6   2   5     1048.51     1011.47     25.22 o
   7   2   5       12.81       17.01      1.41 o
   8   2   5       98.21      109.72      4.04 o
   9   2   5      142.99      155.57      5.56 o
  10   2   5        3.87        3.44      0.78 o
  11   2   5        9.31        7.80      0.63 o
 -13   3   5       27.32       28.49      1.03 o
 -12   3   5       28.59       30.86      1.34 o
 -11   3   5       18.30       19.27      1.41 o
 -10   3   5        0.97        0.40      2.95 o
  -9   3   5       24.65       24.44      1.64 o
  -8   3   5       80.84       87.93      3.31 o
  -7   3   5       47.50       54.01      2.09 o
  -6   3   5       20.30       21.33      1.42 o
  -5   3   5       29.81       27.26      1.40 o
  -4   3   5       67.66       57.43      2.18 o
  -3   3   5       29.31       33.22      1.34 o
  -2   3   5       52.65       50.57      1.83 o
  -1   3   5       91.54       90.34      2.18 o
   0   3   5       81.70       88.64      3.02 o
   1   3   5     1466.16     1554.97     30.97 o
   2   3   5       12.55       11.69      0.98 o
   3   3   5       34.20       39.35      1.51 o
   4   3   5       46.05       51.11      2.08 o
   5   3   5       11.64       15.76      1.35 o
   6   3   5      767.70      725.22     20.60 o
   7   3   5      134.46      144.55      5.30 o
   8   3   5      481.11      474.68     16.22 o
   9   3   5        4.45        0.00      3.14 o
  10   3   5        0.03        0.67      2.36 o
  11   3   5        4.14        5.87      0.57 o
 -13   4   5        7.72        5.69      0.64 o
 -12   4   5       12.42       15.58      1.08 o
 -11   4   5        0.13       -0.98      2.94 o
 -10   4   5        2.09        1.27      1.10 o
  -9   4   5      107.06      107.71      4.23 o
  -8   4   5        8.72        9.34      1.32 o
  -7   4   5       28.42       28.07      1.56 o
  -6   4   5       58.99       62.82      2.37 o
  -5   4   5      227.83      210.57      7.61 o
  -4   4   5        0.85        0.95      2.81 o
  -3   4   5       84.72       95.23      3.84 o
  -2   4   5      147.25      161.49      6.05 o
  -1   4   5      163.59      180.64      4.36 o
   0   4   5     1343.16     1380.76     16.32 o
   1   4   5      267.81      286.72      7.06 o
   2   4   5      108.34      125.60      4.32 o
   3   4   5      340.78      352.54     12.10 o
   4   4   5     1934.45     1917.15     36.33 o
   5   4   5      209.21      187.45      6.77 o
   6   4   5      320.07      312.08     11.45 o
   7   4   5      403.21      383.23     14.31 o
   8   4   5        3.94       -2.31      3.57 o
   9   4   5       78.31       82.33      3.41 o
  10   4   5       48.34       53.43      2.03 o
  11   4   5        1.17        1.41      0.45 o
 -13   5   5        1.19        0.97      0.50 o
 -12   5   5        3.12        2.79      0.79 o
 -11   5   5       40.52       34.72      1.56 o
 -10   5   5        6.29        5.32      1.19 o
  -9   5   5        0.03        1.26      3.25 o
  -8   5   5       17.21       21.67      1.58 o
  -7   5   5        1.81        2.04      3.30 o
  -6   5   5       29.78       34.05      1.71 o
  -5   5   5        3.59        5.32      1.05 o
  -4   5   5      447.79      484.03     16.91 o
  -3   5   5       10.92       12.32      1.16 o
  -2   5   5       25.26       21.90      1.29 o
  -1   5   5       11.73       12.03      0.91 o
   0   5   5       47.39       44.83      1.28 o
   1   5   5        1.69        1.25      2.20 o
   2   5   5        5.93        5.41      0.93 o
   3   5   5      121.19      146.95      5.66 o
   4   5   5       85.53       87.19      3.31 o
   5   5   5       71.49       70.35      2.69 o
   6   5   5      159.74      142.96      5.52 o
   7   5   5      232.77      238.93      8.72 o
   8   5   5      155.80      152.54      5.48 o
   9   5   5        0.86        2.92      0.88 o
  10   5   5       19.50       23.24      1.01 o
  11   5   5        8.49        7.29      0.49 o
 -13   6   5        6.24        6.29      0.50 o
 -12   6   5        9.29        8.80      0.84 o
 -11   6   5        0.25        1.15      2.77 o
 -10   6   5        0.22        2.17      2.69 o
  -9   6   5       10.65        9.32      1.35 o
  -8   6   5        0.13        2.60      3.16 o
  -7   6   5       31.80       35.23      1.88 o
  -6   6   5       19.24       25.18      1.65 o
  -5   6   5       12.27       14.66      1.35 o
  -4   6   5        7.31       13.24      1.26 o
  -3   6   5      267.17      222.75      9.21 o
  -2   6   5       90.44       89.36      3.86 o
  -1   6   5        0.16        0.44      1.13 o
   0   6   5       21.87       24.78      1.31 o
   1   6   5       94.14       97.22      9.96 o
   2   6   5      599.35      677.65     17.31 o
   3   6   5      253.26      216.37      8.10 o
   4   6   5        2.12        4.92      1.12 o
   5   6   5       43.68       49.15      1.98 o
   6   6   5       24.56       25.00      1.58 o
   7   6   5       56.55       42.89      1.82 o
   8   6   5       59.20       59.39      2.09 o
   9   6   5       72.80       87.36      3.07 o
  10   6   5       20.16       15.02      0.79 o
  11   6   5        0.91       -0.30      0.98 o
 -13   7   5        0.34       -0.52      0.93 o
 -12   7   5        1.14        1.47      1.85 o
 -11   7   5        1.11        1.27      2.57 o
 -10   7   5        2.54       -0.11      1.00 o
  -9   7   5        0.26       -0.78      3.52 o
  -8   7   5        0.30        0.00      3.64 o
  -7   7   5        1.38       -6.59      3.66 o
  -6   7   5        3.65       -0.44      3.81 o
  -5   7   5       53.98       58.77      2.33 o
  -4   7   5      115.55      116.43      4.59 o
  -3   7   5        3.95        4.98      1.08 o
  -2   7   5       13.36       11.85      1.20 o
  -1   7   5        1.96       -0.65      2.94 o
   0   7   5      143.55      170.11      4.24 o
   1   7   5      111.81      123.04      4.90 o
   2   7   5       48.08       54.25      2.18 o
   3   7   5        1.69       -1.99      3.38 o
   4   7   5       14.73       13.74      1.36 o
   5   7   5      258.51      281.39     10.33 o
   6   7   5        0.43        1.24      3.03 o
   7   7   5       16.70       20.15      1.39 o
   8   7   5        0.05        1.88      3.32 o
   9   7   5       33.55       35.29      1.27 o
  10   7   5        5.89        0.79      1.75 o
 -12   8   5        9.89       11.49      0.68 o
 -11   8   5        2.18        1.76      2.40 o
 -10   8   5        3.10        1.83      0.96 o
  -9   8   5       29.77       26.92      1.65 o
  -8   8   5        1.21        1.66      1.22 o
  -7   8   5       23.53       31.83      1.87 o
  -6   8   5        0.47        2.23      3.45 o
  -5   8   5       49.53       44.26      2.17 o
  -4   8   5       10.07       12.54      1.37 o
  -3   8   5      267.53      226.41      8.89 o
  -2   8   5       64.62       53.56      2.30 o
  -1   8   5       66.12       88.31      2.18 o
   0   8   5      128.70      155.66      8.04 o
   1   8   5      684.09      676.52     13.24 o
   2   8   5      579.40      554.58     16.61 o
   3   8   5      105.81      117.14      4.28 o
   4   8   5      417.70      424.70     14.84 o
   5   8   5      223.84      211.94      7.51 o
   6   8   5       85.66       94.13      3.71 o
   7   8   5      177.52      158.59      5.89 o
   8   8   5       29.90       30.95      1.35 o
   9   8   5       65.66       71.11      2.47 o
  10   8   5       29.53       24.47      0.92 o
 -12   9   5        1.24        0.43      1.31 o
 -11   9   5        1.43        0.90      2.00 o
 -10   9   5        7.69        8.84      1.01 o
  -9   9   5       20.45       20.05      1.39 o
  -8   9   5      137.58      137.61      6.07 o
  -7   9   5       43.64       47.21      2.28 o
  -6   9   5        5.89       -4.53      4.12 o
  -5   9   5       35.60       34.31      1.94 o
  -4   9   5      269.87      253.85     10.39 o
  -3   9   5      247.00      266.46     10.18 o
  -2   9   5      492.66      445.03     17.31 o
  -1   9   5      283.07      287.26      7.48 o
   0   9   5      148.63      168.43      6.12 o
   1   9   5       99.00       97.23      4.33 o
   2   9   5       15.32       19.33      1.50 o
   3   9   5       62.75       63.58      2.30 o
   4   9   5        0.21        2.13      3.84 o
   5   9   5       11.62       15.05      1.40 o
   6   9   5        0.61        0.37      2.74 o
   7   9   5        6.79        7.16      1.02 o
   8   9   5        1.59        0.93      2.38 o
   9   9   5        1.92        0.30      1.76 o
  10   9   5       25.60       17.92      0.68 o
 -11  10   5        0.18        0.28      1.36 o
 -10  10   5       12.88       14.50      1.01 o
  -9  10   5        0.06       -0.32      2.90 o
  -8  10   5        4.02        0.00      3.67 o
  -7  10   5       40.01       44.64      2.09 o
  -6  10   5       66.58       75.92      3.31 o
  -5  10   5       15.62       13.41      1.42 o
  -4  10   5       10.82       10.38      1.39 o
  -3  10   5        0.35       -2.52      3.77 o
  -2  10   5       60.07       60.24      2.69 o
  -1  10   5      182.75      178.30      4.53 o
   0  10   5      691.45      634.54     18.31 o
   1  10   5      145.74      147.07      3.63 o
   2  10   5      367.98      383.57     13.95 o
   3  10   5       56.44       53.19      1.97 o
   4  10   5      132.80      123.36      4.19 o
   5  10   5       30.50       27.19      1.51 o
   6  10   5       25.25       24.32      1.34 o
   7  10   5       22.05       21.35      1.17 o
   8  10   5        8.58        6.43      0.73 o
   9  10   5       13.25       15.13      0.64 o
 -11  11   5        0.76       -0.16      1.25 o
 -10  11   5        0.26        2.13      1.65 o
  -9  11   5        0.28       -2.41      2.46 o
  -8  11   5        2.91       -1.93      3.42 o
  -7  11   5        0.66        0.74      3.19 o
  -6  11   5        1.89        4.58      1.16 o
  -5  11   5       31.72       34.54      1.89 o
  -4  11   5       23.32       22.18      1.66 o
  -3  11   5       18.77       15.19      1.50 o
  -2  11   5       64.49       69.33      2.46 o
  -1  11   5        0.28        0.28      1.09 o
   0  11   5        6.25        4.27      0.86 o
   1  11   5       24.12       28.48      1.17 o
   2  11   5       98.57      105.31      3.29 o
   3  11   5        0.65        0.83      3.77 o
   4  11   5       50.33       53.11      1.98 o
   5  11   5        3.86        4.79      1.02 o
   6  11   5       14.20       16.48      1.15 o
   7  11   5        1.86        1.41      0.72 o
   8  11   5       12.38       11.20      0.72 o
   9  11   5       12.98        9.31      0.42 o
 -10  12   5        2.38        1.76      0.48 o
  -9  12   5        5.37        7.00      0.76 o
  -8  12   5        0.25       -1.27      2.58 o
  -7  12   5       20.59       15.72      1.25 o
  -6  12   5        1.86        2.96      3.55 o
  -5  12   5       19.47       18.40      1.51 o
  -4  12   5      149.54      122.59      5.10 o
  -3  12   5       11.37       11.38      1.32 o
  -2  12   5        5.12        6.23      1.22 o
  -1  12   5      119.20      135.51      3.33 o
   0  12   5       20.28       19.97      1.22 o
   1  12   5       93.38      115.89      3.02 o
   2  12   5       55.61       72.86      2.86 o
   3  12   5      155.18      172.18      5.87 o
   4  12   5       30.41       27.17      1.40 o
   5  12   5        3.81        3.88      2.76 o
   6  12   5        0.52       -5.09      2.55 o
   7  12   5       11.42       11.81      0.77 o
   8  12   5       23.94       21.55      0.82 o
 -10  13   5       19.92       14.82      0.66 o
  -9  13   5        0.23       -0.13      1.46 o
  -8  13   5        7.58        7.15      0.82 o
  -7  13   5        9.80       14.20      1.10 o
  -6  13   5        7.21        6.97      1.02 o
  -5  13   5        7.90        9.85      1.24 o
  -4  13   5        0.62       -2.89      3.35 o
  -3  13   5        0.06       -0.03      1.08 o
  -2  13   5        2.67        0.37      3.66 o
  -1  13   5       16.64       19.30      0.98 o
   0  13   5      102.95      109.04      2.75 o
   1  13   5      111.04      114.31      4.52 o
   2  13   5       49.41       52.47      2.03 o
   3  13   5      163.14      158.79      5.85 o
   4  13   5        0.06       -0.14      0.84 o
   5  13   5        0.64        0.25      2.27 o
   6  13   5        4.67        3.53      0.66 o
   7  13   5        4.32        0.47      1.54 o
  -9  14   5       15.00       12.37      0.66 o
  -8  14   5        0.27        0.00      1.51 o
  -7  14   5        2.11        3.67      0.73 o
  -6  14   5        1.61        1.51      0.81 o
  -5  14   5       39.67       39.30      1.87 o
  -4  14   5       12.95       15.19      1.20 o
  -3  14   5        4.07        3.37      1.01 o
  -2  14   5        0.63       -4.32      3.14 o
  -1  14   5       11.36       12.18      0.86 o
   0  14   5       18.52       20.42      0.95 o
   1  14   5        1.27       -0.81      2.04 o
   2  14   5      107.24      119.98      4.20 o
   3  14   5        1.23        1.35      2.32 o
   4  14   5        1.38        1.36      2.18 o
   5  14   5        0.85        1.59      0.63 o
   6  14   5        0.39        0.72      1.51 o
   7  14   5        3.00        2.16      0.26 o
  -8  15   5        0.02        0.13      1.01 o
  -7  15   5        1.32        0.53      0.50 o
  -6  15   5        1.32       -0.35      1.99 o
  -5  15   5        8.61        8.94      0.92 o
  -4  15   5       12.75       12.76      1.06 o
  -3  15   5       31.42       28.31      1.48 o
  -2  15   5        0.21       -1.08      2.72 o
  -1  15   5        0.07       -1.35      1.65 o
   0  15   5        0.04        0.82      0.77 o
   1  15   5       11.73       10.79      0.71 o
   2  15   5       19.44       21.44      1.11 o
   3  15   5       51.22       43.23      1.75 o
   4  15   5        0.28        0.32      1.78 o
   5  15   5        6.07        7.00      0.52 o
   6  15   5        2.88        3.00      0.29 o
  -7  16   5        1.42        1.66      0.28 o
  -6  16   5        0.49        0.24      0.42 o
  -5  16   5        0.15        0.50      0.55 o
  -4  16   5        0.55        0.35      1.99 o
  -3  16   5        2.48        1.98      0.71 o
  -2  16   5        3.57        0.59      2.24 o
  -1  16   5       13.97       15.04      0.67 o
   0  16   5       10.89        8.10      1.61 o
   1  16   5        8.75        9.77      0.57 o
   2  16   5       10.71        6.93      0.69 o
   3  16   5        1.34       -0.64      1.66 o
   4  16   5        2.48       -0.26      1.20 o
  -5  17   5        0.21       -0.06      0.93 o
  -4  17   5        5.03        2.47      0.48 o
  -3  17   5        0.23        1.03      1.30 o
  -2  17   5       10.16       11.65      0.76 o
  -1  17   5       12.86       11.25      0.50 o
   0  17   5        1.28        1.41      0.46 o
   1  17   5        0.02        0.51      0.94 o
   2  17   5       12.02       10.42      0.53 o
   3  17   5        1.73        1.37      0.26 o
 -13   0   6        1.18       -0.13      1.59 o
 -12   0   6        2.22        2.31      0.74 o
 -11   0   6        7.99        7.20      1.07 o
 -10   0   6        0.03        0.35      1.05 o
  -9   0   6        3.04        9.39      1.25 o
  -8   0   6        0.84        1.99      1.17 o
  -7   0   6       49.93       43.79      1.88 o
  -6   0   6       42.19       37.19      1.73 o
  -5   0   6       78.88       93.70      3.34 o
  -4   0   6      401.54      495.54     14.95 o
  -3   0   6      126.19      143.39      5.33 o
  -2   0   6      199.46      186.79      6.86 o
  -1   0   6      477.44      571.45     10.45 o
   0   0   6      395.08      427.62      9.50 o
   1   0   6      374.61      436.23      9.33 o
   2   0   6       93.14      100.43      3.80 o
   3   0   6        2.96       -0.73      3.25 o
   4   0   6     1705.13     1538.17     33.08 o
   5   0   6      291.19      283.94     10.10 o
   6   0   6      492.13      469.81     16.55 o
   7   0   6      497.49      498.77     16.49 o
   8   0   6       46.50       49.82      1.84 o
   9   0   6       81.66       96.51      3.61 o
  10   0   6       46.28       53.56      2.17 o
  11   0   6        4.08        3.01      0.29 o
 -13   1   6        3.16        3.81      0.38 o
 -12   1   6        5.12        5.65      0.57 o
 -11   1   6       27.25       29.13      1.03 o
 -10   1   6       15.75       19.32      1.26 o
  -9   1   6       17.26       21.14      1.13 o
  -8   1   6       22.30       24.06      1.07 o
  -7   1   6        2.42       -0.23      2.46 o
  -6   1   6        4.51        7.65      2.53 o
  -5   1   6      102.34      123.01      3.34 o
  -4   1   6      362.55      396.98      9.40 o
  -3   1   6      323.31      367.47      8.60 o
  -2   1   6     1063.83     1269.86     17.25 o
  -1   1   6      796.02      969.83     12.15 o
   0   1   6        2.76        2.72      0.54 o
   1   1   6      284.80      318.06      8.22 o
   2   1   6      355.64      384.05      9.63 o
   3   1   6       91.47      103.43      2.70 o
   4   1   6     1674.10     1551.21     45.89 o
   5   1   6      133.73      140.12      3.55 o
   6   1   6      227.34      222.33      6.03 o
   7   1   6       87.85       86.71      2.44 o
   8   1   6       28.42       30.17      1.09 o
   9   1   6        7.06        9.70      1.08 o
  10   1   6       13.96       13.22      0.53 o
  11   1   6        0.07       -0.20      0.55 o
 -13   2   6        0.27       -0.59      1.50 o
 -12   2   6        5.18        5.76      0.83 o
 -11   2   6        0.87        1.40      0.96 o
 -10   2   6        3.68        4.41      1.11 o
  -9   2   6        1.14        2.55      3.53 o
  -8   2   6       51.39       64.14      2.47 o
  -7   2   6       33.45       32.03      1.66 o
  -6   2   6       17.74       26.63      1.53 o
  -5   2   6       57.70       63.65      2.65 o
  -4   2   6      152.03      160.31      6.04 o
  -3   2   6      323.77      346.71     12.17 o
  -2   2   6       47.25       60.54      2.27 o
  -1   2   6        3.67        6.46      0.77 o
   0   2   6      173.72      183.81      9.11 o
   1   2   6      121.39      129.09      6.53 o
   2   2   6      242.99      251.82      8.99 o
   3   2   6        7.64        6.08      1.15 o
   4   2   6       44.83       47.04      1.89 o
   5   2   6        3.76        0.00      3.53 o
   6   2   6        3.80        0.68      1.41 o
   7   2   6       15.57       13.48      1.35 o
   8   2   6        8.18       10.85      1.17 o
   9   2   6       14.62       16.79      1.06 o
  10   2   6       20.50       24.19      0.91 o
 -13   3   6        2.26        2.12      0.49 o
 -12   3   6       15.54       17.02      1.01 o
 -11   3   6        7.43        9.18      1.12 o
 -10   3   6        0.93       -1.88      3.26 o
  -9   3   6        3.32        3.81      1.21 o
  -8   3   6       18.29       16.74      1.45 o
  -7   3   6       32.84       36.81      1.82 o
  -6   3   6       43.63       48.63      1.93 o
  -5   3   6       61.85       67.46      2.80 o
  -4   3   6       42.90       38.44      1.70 o
  -3   3   6      107.26      113.21      4.13 o
  -2   3   6       44.51       44.90      1.73 o
  -1   3   6      238.82      285.36     10.21 o
   0   3   6      108.80      114.93      2.84 o
   1   3   6       35.86       38.50      1.13 o
   2   3   6      230.55      232.64      7.85 o
   3   3   6      191.10      234.73      8.36 o
   4   3   6       66.50       67.65      2.54 o
   5   3   6      621.31      685.32     20.10 o
   6   3   6      450.05      413.44     15.12 o
   7   3   6       71.23       69.49      2.65 o
   8   3   6       21.21       22.05      1.27 o
   9   3   6        7.43        7.63      2.66 o
  10   3   6        0.40        1.07      0.50 o
 -13   4   6        0.64       -0.26      1.24 o
 -12   4   6        0.54       -1.73      2.24 o
 -11   4   6        4.87        4.21      0.92 o
 -10   4   6        0.40       -0.72      1.03 o
  -9   4   6       27.47       25.62      1.63 o
  -8   4   6       32.03       32.71      1.83 o
  -7   4   6       23.51       20.62      1.50 o
  -6   4   6       28.33       27.97      1.64 o
  -5   4   6        1.27       -1.55      3.47 o
  -4   4   6       55.29       55.32      2.06 o
  -3   4   6        5.82        7.15      1.12 o
  -2   4   6        2.17        1.70      3.09 o
  -1   4   6       53.87       52.83      2.73 o
   0   4   6       73.49       74.66      1.89 o
   1   4   6       31.76       30.55      1.05 o
   2   4   6      849.67      925.15     21.88 o
   3   4   6      926.89      895.64     22.39 o
   4   4   6        8.97       11.70      1.29 o
   5   4   6      300.45      278.09      9.88 o
   6   4   6      105.26       99.28      3.52 o
   7   4   6        2.23        2.41      1.08 o
   8   4   6       69.86       82.75      2.74 o
   9   4   6        5.15        3.63      0.73 o
  10   4   6        0.81        1.11      0.47 o
 -13   5   6        2.98        2.47      0.37 o
 -12   5   6        0.02       -0.34      1.85 o
 -11   5   6        4.58        5.08      0.90 o
 -10   5   6        0.42       -0.34      2.99 o
  -9   5   6        1.62       -5.11      3.53 o
  -8   5   6       11.94       12.36      1.40 o
  -7   5   6       19.07       18.94      1.53 o
  -6   5   6        2.29       -0.84      3.96 o
  -5   5   6       27.87       20.23      1.49 o
  -4   5   6      212.30      207.79      7.82 o
  -3   5   6      134.43      147.63      5.92 o
  -2   5   6       14.83       17.61      1.36 o
  -1   5   6      673.34      720.85     13.01 o
   0   5   6      825.80      841.42     13.93 o
   1   5   6      320.62      362.48      8.72 o
   2   5   6      406.52      399.62     13.92 o
   3   5   6       75.31       85.35      3.17 o
   4   5   6      572.77      547.11     17.61 o
   5   5   6      324.70      299.45     11.69 o
   6   5   6      101.18      106.56      3.91 o
   7   5   6      142.09      140.39      5.14 o
   8   5   6        0.20       -1.44      2.55 o
   9   5   6       51.97       57.59      2.21 o
  10   5   6        0.47        0.69      0.43 o
 -12   6   6        6.51        8.70      0.68 o
 -11   6   6       20.99       20.96      1.16 o
 -10   6   6       45.22       54.47      2.25 o
  -9   6   6        0.65        1.49      3.00 o
  -8   6   6        6.50       12.34      1.34 o
  -7   6   6       50.39       44.62      2.14 o
  -6   6   6      109.28      111.04      4.63 o
  -5   6   6      309.07      258.76     10.49 o
  -4   6   6       51.18       47.59      2.12 o
  -3   6   6      289.60      269.69     11.10 o
  -2   6   6       14.03       14.40      1.32 o
  -1   6   6        9.90       11.84      1.65 o
   0   6   6      114.90      136.43      4.15 o
   1   6   6       10.72       10.90      1.48 o
   2   6   6      117.36      135.39      4.63 o
   3   6   6      274.82      262.48      9.34 o
   4   6   6      109.87      114.69      4.39 o
   5   6   6       16.89       15.17      1.41 o
   6   6   6       50.96       59.19      2.32 o
   7   6   6        2.64        1.68      3.39 o
   8   6   6       97.26       95.25      3.58 o
   9   6   6        1.50        1.01      1.87 o
  10   6   6       11.24       11.18      0.48 o
 -12   7   6        1.94        2.43      0.50 o
 -11   7   6        0.72        1.44      2.43 o
 -10   7   6       26.91       26.33      1.40 o
  -9   7   6        4.78        6.13      1.08 o
  -8   7   6        0.02       -1.99      3.42 o
  -7   7   6       30.19       27.44      1.74 o
  -6   7   6       71.82       68.79      3.00 o
  -5   7   6       73.18       66.51      2.90 o
  -4   7   6      302.11      280.58     11.71 o
  -3   7   6      144.47      138.99      5.86 o
  -2   7   6      822.85      705.35     24.11 o
  -1   7   6      810.88      768.40     43.39 o
   0   7   6        4.49        4.95      0.84 o
   1   7   6        3.62        3.76      1.34 o
   2   7   6      408.47      381.59     12.81 o
   3   7   6       52.73       60.50      2.31 o
   4   7   6      213.20      221.79      8.48 o
   5   7   6      139.67      134.77      4.68 o
   6   7   6        1.12       -1.83      3.10 o
   7   7   6       64.85       68.06      2.52 o
   8   7   6       50.66       41.63      1.63 o
   9   7   6        3.85        4.46      0.58 o
 -12   8   6        0.02        0.76      1.03 o
 -11   8   6        0.27       -1.50      1.87 o
 -10   8   6        0.78       -0.35      0.77 o
  -9   8   6        0.12       -1.94      3.00 o
  -8   8   6        2.81        2.47      1.12 o
  -7   8   6       17.09       22.71      1.60 o
  -6   8   6       83.07       79.82      3.39 o
  -5   8   6       17.91       13.78      1.49 o
  -4   8   6        3.81        3.98      1.25 o
  -3   8   6       88.13       79.85      3.38 o
  -2   8   6        1.12        0.77      1.22 o
  -1   8   6       51.86       52.09      4.69 o
   0   8   6      863.62      877.24     16.04 o
   1   8   6        9.87        9.53      0.96 o
   2   8   6      289.99      284.91     10.36 o
   3   8   6       39.84       48.62      1.94 o
   4   8   6      279.77      280.62      9.94 o
   5   8   6       56.12       51.17      2.03 o
   6   8   6        1.54        0.69      0.95 o
   7   8   6       36.76       41.06      1.51 o
   8   8   6       17.20       20.80      1.00 o
   9   8   6       80.14       69.78      2.75 o
 -11   9   6        0.10        0.50      1.50 o
 -10   9   6        0.16       -1.02      2.27 o
  -9   9   6        6.13        8.64      1.05 o
  -8   9   6        0.01       -0.68      2.97 o
  -7   9   6       15.45       13.87      1.42 o
  -6   9   6        5.98        5.29      1.21 o
  -5   9   6       26.16       21.81      1.63 o
  -4   9   6       16.26       11.18      1.41 o
  -3   9   6       33.50       28.05      1.83 o
  -2   9   6       34.72       32.48      1.92 o
  -1   9   6       94.84       96.88      3.84 o
   0   9   6       85.04       98.91      2.68 o
   1   9   6      218.01      236.82      6.39 o
   2   9   6      125.37      141.22      5.07 o
   3   9   6      156.03      161.21      6.00 o
   4   9   6       35.83       32.50      1.61 o
   5   9   6        9.86        9.32      1.16 o
   6   9   6       63.39       66.65      2.36 o
   7   9   6       28.46       26.72      1.16 o
   8   9   6        1.66        0.72      0.57 o
   9   9   6        8.33        6.37      0.38 o
 -11  10   6        2.19        2.29      0.39 o
 -10  10   6        2.35        1.44      1.85 o
  -9  10   6       10.47       10.45      0.95 o
  -8  10   6        4.09        7.58      1.03 o
  -7  10   6        8.02        7.06      1.19 o
  -6  10   6       73.64       68.68      2.78 o
  -5  10   6       20.64       22.82      1.64 o
  -4  10   6        0.58        0.84      3.98 o
  -3  10   6      121.56      123.07      4.91 o
  -2  10   6      112.23       99.52      4.13 o
  -1  10   6      238.30      233.39      8.35 o
   0  10   6       91.36      116.35      4.10 o
   1  10   6        0.50        2.01      1.17 o
   2  10   6        0.16        1.65      3.50 o
   3  10   6       22.47       21.67      1.42 o
   4  10   6        4.19        2.86      1.06 o
   5  10   6       44.26       41.75      1.64 o
   6  10   6        0.48        0.24      2.38 o
   7  10   6        4.99        5.71      0.71 o
   8  10   6        3.64        2.65      0.48 o
 -10  11   6        0.03       -0.13      1.42 o
  -9  11   6        0.29        0.34      0.61 o
  -8  11   6        1.42        1.76      2.67 o
  -7  11   6        6.40        6.83      1.07 o
  -6  11   6       34.18       36.38      1.88 o
  -5  11   6        4.59       -0.39      3.29 o
  -4  11   6       30.44       31.16      1.79 o
  -3  11   6        5.04        4.36      1.12 o
  -2  11   6      303.53      275.70     11.38 o
  -1  11   6       35.53       40.47      1.88 o
   0  11   6      135.94      145.90      3.80 o
   1  11   6       78.54       75.21      3.11 o
   2  11   6        6.33        7.37      1.13 o
   3  11   6        7.02        5.96      1.10 o
   4  11   6       24.31       25.04      1.35 o
   5  11   6        7.15        6.71      0.93 o
   6  11   6       33.54       31.39      1.24 o
   7  11   6        1.08        0.55      1.60 o
   8  11   6        5.57        4.27      0.32 o
 -10  12   6        0.03       -0.18      0.28 o
  -9  12   6        2.24        0.39      1.59 o
  -8  12   6        0.01       -3.14      2.16 o
  -7  12   6        0.03       -1.03      2.60 o
  -6  12   6        6.75        1.85      3.18 o
  -5  12   6        7.21        6.19      1.12 o
  -4  12   6       16.60       13.21      1.32 o
  -3  12   6        1.56       -2.23      3.16 o
  -2  12   6        5.98        6.27      1.19 o
  -1  12   6       14.99       14.65      0.92 o
   0  12   6        1.92        3.19      1.04 o
   1  12   6       24.24       25.75      1.06 o
   2  12   6       62.62       58.70      2.38 o
   3  12   6       17.49       22.15      1.26 o
   4  12   6        8.62       10.33      0.95 o
   5  12   6       24.48       21.45      1.05 o
   6  12   6       15.97       15.63      0.78 o
   7  12   6       18.10       17.72      0.78 o
  -9  13   6        4.56        3.15      0.39 o
  -8  13   6        6.43        5.48      0.66 o
  -7  13   6       14.39       17.34      1.07 o
  -6  13   6        9.74        9.39      1.00 o
  -5  13   6        8.10       10.91      1.07 o
  -4  13   6        1.49        0.63      2.72 o
  -3  13   6       19.88       17.06      1.35 o
  -2  13   6       29.70       30.76      1.60 o
  -1  13   6        4.41        5.00      1.19 o
   0  13   6       12.19       13.62      0.85 o
   1  13   6        1.55        1.69      0.93 o
   2  13   6        0.14       -0.87      0.84 o
   3  13   6        3.79        3.96      0.88 o
   4  13   6        2.60        1.36      0.72 o
   5  13   6        0.59        0.62      1.74 o
   6  13   6        0.62        0.78      0.40 o
  -8  14   6        0.03       -0.37      1.03 o
  -7  14   6        0.01       -0.13      1.53 o
  -6  14   6       16.15       13.86      1.00 o
  -5  14   6        0.46        0.88      2.19 o
  -4  14   6       20.03       18.56      1.26 o
  -3  14   6        3.12        1.74      0.87 o
  -2  14   6        0.02       -1.06      0.83 o
  -1  14   6        4.28        3.67      0.88 o
   0  14   6        2.63        1.15      0.87 o
   1  14   6       46.55       54.05      1.93 o
   2  14   6       29.50       27.87      1.16 o
   3  14   6        3.06        1.85      0.67 o
   4  14   6        4.61        2.33      0.55 o
   5  14   6        2.77        3.79      0.43 o
  -7  15   6        0.42       -0.66      1.02 o
  -6  15   6        0.04       -0.33      1.37 o
  -5  15   6        0.02       -0.61      1.66 o
  -4  15   6        0.96        0.90      2.05 o
  -3  15   6        9.75        8.60      0.86 o
  -2  15   6        1.08        0.62      2.28 o
  -1  15   6        0.19       -0.39      0.98 o
   0  15   6        0.41        1.21      2.18 o
   1  15   6        2.59        2.04      0.64 o
   2  15   6        1.16        0.78      2.02 o
   3  15   6        1.12        0.35      1.63 o
   4  15   6        4.15        3.58      0.39 o
  -5  16   6        1.38        0.86      0.38 o
  -4  16   6        1.87        1.79      0.48 o
  -3  16   6        0.34        1.10      1.55 o
  -2  16   6        1.51       -0.25      1.66 o
  -1  16   6        4.13        2.93      0.41 o
   0  16   6        9.31        9.15      0.46 o
   1  16   6        2.59        1.44      0.34 o
   2  16   6        0.17       -0.50      1.12 o
   3  16   6        0.01        0.38      0.73 o
  -2  17   6        0.08       -0.44      0.83 o
  -1  17   6        0.43       -0.48      0.59 o
   0  17   6        0.99        0.16      0.77 o
 -13   1   7        8.08        6.17      0.41 o
 -12   1   7        2.90        3.95      0.45 o
 -11   1   7        0.30        1.16      0.72 o
 -10   1   7        8.39        9.84      0.79 o
  -9   1   7       48.55       50.45      1.41 o
  -8   1   7       25.79       29.72      1.17 o
  -7   1   7       59.14       62.37      2.12 o
  -6   1   7        1.65        0.67      0.82 o
  -5   1   7       39.77       51.58      1.44 o
  -4   1   7       73.65       84.78      2.18 o
  -3   1   7      322.43      328.52     17.59 o
  -2   1   7       72.66       89.80      2.55 o
  -1   1   7       71.17       76.65      1.53 o
   0   1   7      300.41      330.18     10.58 o
   1   1   7        3.53        3.05      0.68 o
   2   1   7      615.13      557.86     12.30 o
   3   1   7        4.08        0.18      2.28 o
   4   1   7      557.92      579.36     13.06 o
   5   1   7       13.40        9.23      0.86 o
   6   1   7      113.44      123.47      3.12 o
   7   1   7        6.30        5.14      1.53 o
   8   1   7       52.85       52.10      1.56 o
   9   1   7       14.64       14.83      0.54 o
  10   1   7       53.75       35.57      1.06 o
 -13   2   7        2.93        2.70      0.30 o
 -12   2   7        0.54        1.39      1.99 o
 -11   2   7        3.23        5.71      0.84 o
 -10   2   7       16.15       16.04      1.26 o
  -9   2   7        0.15       -3.44      3.24 o
  -8   2   7        5.41        2.76      1.17 o
  -7   2   7       71.02       80.70      3.23 o
  -6   2   7        3.70        3.00      3.58 o
  -5   2   7       42.21       37.77      1.84 o
  -4   2   7       40.93       35.74      1.75 o
  -3   2   7      184.99      228.35      8.44 o
  -2   2   7        0.61        0.39      2.85 o
  -1   2   7       30.78       38.10      1.17 o
   0   2   7        5.76        6.50      0.82 o
   1   2   7       36.29       40.39      1.24 o
   2   2   7        5.94        2.46      3.74 o
   3   2   7      302.41      263.34      9.60 o
   4   2   7      288.97      281.20     10.10 o
   5   2   7       60.00       60.19      2.17 o
   6   2   7       27.92       30.36      1.58 o
   7   2   7        5.68        7.37      1.05 o
   8   2   7       17.02       21.48      1.11 o
   9   2   7       10.92       11.55      0.71 o
 -12   3   7        6.55        5.35      0.62 o
 -11   3   7        0.02        0.47      2.12 o
 -10   3   7        3.23        5.74      0.98 o
  -9   3   7       58.30       56.43      2.13 o
  -8   3   7        6.27        8.72      1.30 o
  -7   3   7       48.19       49.67      2.14 o
  -6   3   7        3.82        2.13      3.82 o
  -5   3   7        0.17       -2.56      4.06 o
  -4   3   7      346.93      361.80     13.22 o
  -3   3   7       59.20       65.40      2.50 o
  -2   3   7      109.38      131.55      5.00 o
  -1   3   7      450.15      494.27     10.98 o
   0   3   7       31.33       36.22      1.18 o
   1   3   7       41.24       43.04      1.28 o
   2   3   7     1555.66     1546.56     32.74 o
   3   3   7      230.67      218.54      8.71 o
   4   3   7       30.33       41.70      1.82 o
   5   3   7      195.45      212.13      8.22 o
   6   3   7      137.39      136.62      4.78 o
   7   3   7      113.50      116.66      4.39 o
   8   3   7       79.91       96.30      3.65 o
   9   3   7       27.89       25.46      0.88 o
 -12   4   7        1.47        0.76      1.60 o
 -11   4   7        0.17        0.00      1.94 o
 -10   4   7        1.53       -1.49      2.96 o
  -9   4   7        0.65        1.80      3.40 o
  -8   4   7       45.26       47.72      2.08 o
  -7   4   7       85.06       75.24      2.84 o
  -6   4   7      561.11      524.24     19.26 o
  -5   4   7      270.12      272.76     10.06 o
  -4   4   7      108.91      131.93      4.68 o
  -3   4   7      647.64      669.37     20.52 o
  -2   4   7       97.98       97.41      3.39 o
  -1   4   7       52.91       62.28      2.27 o
   0   4   7      147.52      155.46      5.48 o
   1   4   7      520.22      522.66     11.78 o
   2   4   7      915.10      880.16     22.69 o
   3   4   7        8.91       10.60      1.27 o
   4   4   7      165.68      195.12      6.82 o
   5   4   7       22.61       21.23      1.44 o
   6   4   7      135.88      123.42      4.70 o
   7   4   7       28.92       28.26      1.37 o
   8   4   7        7.50        8.71      0.79 o
   9   4   7       22.87       22.37      0.78 o
 -12   5   7        6.46        4.78      0.52 o
 -11   5   7        1.41        0.50      0.67 o
 -10   5   7        0.30       -2.75      2.61 o
  -9   5   7        0.89        1.64      1.02 o
  -8   5   7        0.12       -4.25      3.50 o
  -7   5   7        4.66        1.65      3.59 o
  -6   5   7       14.21       14.93      1.46 o
  -5   5   7       62.88       55.68      2.31 o
  -4   5   7       75.13       85.21      3.12 o
  -3   5   7      216.67      216.45      8.34 o
  -2   5   7      691.96      653.64     20.45 o
  -1   5   7      148.71      153.76      3.85 o
   0   5   7      256.41      265.73     13.91 o
   1   5   7       54.67       59.19      2.06 o
   2   5   7      146.52      132.74      4.90 o
   3   5   7        2.27        4.30      1.21 o
   4   5   7      130.84      108.85      3.88 o
   5   5   7       62.27       52.34      1.89 o
   6   5   7       31.10       30.54      1.48 o
   7   5   7       54.74       59.92      2.37 o
   8   5   7        1.26        2.02      0.64 o
   9   5   7       10.83       11.34      0.62 o
 -12   6   7        0.03       -0.39      1.22 o
 -11   6   7        1.95        1.18      1.82 o
 -10   6   7        0.65        1.95      2.58 o
  -9   6   7       17.31       13.57      1.26 o
  -8   6   7        4.19        6.48      1.15 o
  -7   6   7       12.91       13.57      1.35 o
  -6   6   7        0.06        0.40      3.34 o
  -5   6   7        1.33        0.29      1.18 o
  -4   6   7       60.83       63.58      2.76 o
  -3   6   7       10.29       11.93      1.46 o
  -1   6   7       41.15       38.58      1.27 o
   0   6   7      122.07      121.92      3.22 o
   1   6   7      330.48      333.18     13.73 o
   2   6   7       26.65       29.64      1.64 o
   3   6   7      473.77      471.28     16.32 o
   4   6   7        0.04        0.00      3.35 o
   5   6   7       14.04        9.05      1.20 o
   6   6   7       12.16       11.20      1.05 o
   7   6   7       16.57       20.96      1.11 o
   8   6   7       28.78       34.34      1.37 o
   9   6   7        3.49        3.27      0.33 o
 -12   7   7        1.29        0.88      0.24 o
 -11   7   7        2.49        0.28      1.79 o
 -10   7   7        3.93        5.77      0.79 o
  -9   7   7        0.15        0.95      0.83 o
  -8   7   7       75.62       71.85      3.17 o
  -7   7   7        0.23       -4.20      3.26 o
  -6   7   7        9.43        9.11      1.32 o
  -5   7   7      181.61      176.13      7.45 o
  -4   7   7      231.42      205.28      8.47 o
  -3   7   7      194.10      179.28      7.45 o
  -1   7   7       34.46       38.30      2.94 o
   0   7   7      177.44      203.62      9.33 o
   1   7   7       82.78       92.66      7.48 o
   2   7   7       74.57       76.86      2.65 o
   3   7   7      182.31      194.20      6.95 o
   4   7   7        3.47        6.43      1.10 o
   5   7   7       81.70       85.90      3.29 o
   6   7   7        0.58       -0.28      2.90 o
   7   7   7       15.59       16.39      0.97 o
   8   7   7       21.88       22.14      0.79 o
 -11   8   7        1.70        0.19      1.37 o
 -10   8   7        0.63        1.40      0.63 o
  -9   8   7        0.05       -4.20      2.62 o
  -8   8   7        5.54        5.47      1.07 o
  -7   8   7        3.44        3.87      1.06 o
  -6   8   7       32.35       29.67      1.77 o
  -5   8   7       31.63       25.85      1.79 o
  -4   8   7      480.35      434.14     19.03 o
  -3   8   7       40.86       40.09      2.16 o
  -2   8   7       56.09       47.49      2.22 o
  -1   8   7      137.38      134.44      9.79 o
   0   8   7       60.39       56.73      1.61 o
   1   8   7        9.40        8.54      0.90 o
   2   8   7      109.42      109.49      3.76 o
   3   8   7        2.06        2.32      3.13 o
   4   8   7        1.87        1.05      3.44 o
   5   8   7        4.34        5.12      1.01 o
   6   8   7       43.58       47.02      1.87 o
   7   8   7        5.79        8.36      0.72 o
   8   8   7        2.22       -0.09      1.20 o
 -11   9   7        2.39        1.40      0.30 o
 -10   9   7        4.07        3.88      0.59 o
  -9   9   7        0.42        1.44      2.08 o
  -8   9   7        3.98        0.83      2.95 o
  -7   9   7        0.22       -0.09      1.00 o
  -6   9   7        0.11        1.11      1.05 o
  -5   9   7        1.95        2.08      1.13 o
  -4   9   7       94.79       89.66      3.99 o
  -3   9   7        1.73        1.83      1.20 o
  -2   9   7       46.27       42.55      2.09 o
  -1   9   7       16.10       16.62      1.00 o
   0   9   7       37.62       44.05      1.32 o
   1   9   7      174.83      172.24     12.28 o
   2   9   7       30.53       37.22      1.66 o
   3   9   7        0.48       -1.78      3.35 o
   4   9   7       51.23       53.93      1.90 o
   5   9   7       24.18       29.44      1.27 o
   6   9   7       31.04       34.00      1.34 o
   7   9   7        7.43        5.03      0.55 o
   8   9   7       26.73       20.44      0.76 o
 -10  10   7        0.86        0.29      1.27 o
  -9  10   7        3.12        4.24      0.68 o
  -8  10   7        1.34        0.71      0.76 o
  -7  10   7        1.38        2.29      2.98 o
  -6  10   7        1.47       -0.52      0.98 o
  -5  10   7        1.91        2.70      1.10 o
  -3  10   7        1.59        0.39      3.14 o
  -2  10   7       19.88       17.65      1.46 o
  -1  10   7        7.73        7.52      0.95 o
   0  10   7       78.54       88.15      2.89 o
   1  10   7        1.40        1.24      2.41 o
   2  10   7       59.34       61.43      2.11 o
   3  10   7       24.12       23.52      1.30 o
   4  10   7       15.80       15.97      1.12 o
   5  10   7       15.50       11.73      0.90 o
   6  10   7       24.65       23.43      0.93 o
   7  10   7       13.36       10.59      0.53 o
 -10  11   7        0.62       -0.82      0.74 o
  -9  11   7        3.76        3.93      0.53 o
  -8  11   7       24.74       21.61      1.17 o
  -7  11   7        0.17        1.89      2.45 o
  -6  11   7       15.17       13.74      1.22 o
  -5  11   7        2.34        1.82      0.97 o
  -4  11   7        2.71        2.11      3.09 o
  -3  11   7        1.25        2.52      3.44 o
  -2  11   7        8.85        6.19      1.19 o
  -1  11   7       18.31       21.19      1.95 o
   0  11   7       38.32       37.82      1.18 o
   1  11   7       18.69       17.84      0.91 o
   2  11   7      181.34      186.21      6.20 o
   3  11   7        6.97        9.71      0.97 o
   4  11   7        3.95        0.00      2.28 o
   5  11   7        0.02       -0.86      1.76 o
   6  11   7        2.58        0.97      1.45 o
  -9  12   7        3.87        2.52      0.35 o
  -8  12   7        5.52        5.21      0.64 o
  -7  12   7        0.33        0.37      1.78 o
  -6  12   7        1.09        1.00      0.78 o
  -5  12   7        5.43        2.61      0.92 o
  -4  12   7        0.67       -5.47      2.74 o
  -3  12   7        2.14        1.63      0.96 o
  -2  12   7        0.21       -0.03      0.95 o
  -1  12   7       12.41       15.00      0.86 o
   0  12   7       24.12       24.31      2.29 o
   1  12   7       50.17       52.79      2.24 o
   2  12   7        9.39        9.46      0.95 o
   3  12   7       15.10       14.49      0.93 o
   4  12   7       17.66       15.12      0.83 o
   5  12   7        2.89        2.13      0.49 o
   6  12   7        7.88        4.11      0.32 o
  -8  13   7        0.01        0.44      0.97 o
  -7  13   7        3.28        2.38      0.55 o
  -6  13   7        2.47        2.76      0.64 o
  -5  13   7        6.53        7.25      0.88 o
  -4  13   7        0.02        1.88      2.33 o
  -1  13   7       30.91       31.61      1.32 o
   0  13   7       48.80       60.29      2.04 o
   1  13   7        3.20        1.45      0.73 o
   2  13   7        0.23        0.19      1.97 o
   3  13   7       24.63       23.68      1.00 o
   4  13   7        9.53       11.22      0.61 o
   5  13   7        0.92        0.78      0.28 o
  -7  14   7        0.02       -0.21      0.87 o
  -6  14   7        0.01        0.10      1.39 o
  -5  14   7        0.02        1.25      1.61 o
  -4  14   7       10.29        8.65      0.86 o
  -3  14   7        3.65        4.36      0.76 o
  -1  14   7        0.14       -0.58      1.94 o
   0  14   7        2.16       -0.19      2.13 o
   1  14   7        8.31        6.11      0.68 o
   2  14   7        5.74        6.49      0.58 o
   3  14   7        1.85        0.00      1.24 o
   4  14   7        5.84        3.37      0.26 o
  -5  15   7        7.22        6.44      0.68 o
  -4  15   7        0.06       -0.45      1.27 o
  -3  15   7        0.47       -0.67      1.41 o
  -1  15   7        2.75        2.52      0.52 o
   0  15   7       46.49       38.11      1.35 o
   1  15   7        0.37       -1.37      1.16 o
   2  15   7        0.13        0.00      0.29 o
  -2  16   7        1.43        1.18      0.25 o
 -12   0   8        6.24        5.36      0.45 o
 -11   0   8       32.29       35.48      1.37 o
 -10   0   8       19.67       21.52      1.21 o
  -9   0   8       85.84       93.29      3.43 o
  -8   0   8        3.66        2.71      1.08 o
  -7   0   8       29.27       30.76      1.71 o
  -6   0   8      110.85      135.12      5.25 o
  -5   0   8      409.32      476.67     17.03 o
  -4   0   8       72.87       87.20      3.41 o
  -3   0   8      427.07      443.02     15.55 o
  -2   0   8        5.63        7.68      1.25 o
  -1   0   8       27.49       32.75      1.18 o
   0   0   8      168.36      168.43      5.92 o
   1   0   8      719.11      705.43     14.13 o
   2   0   8       60.19       66.73      2.30 o
   3   0   8      113.23      143.10      5.02 o
   4   0   8       33.11       32.62      1.59 o
   5   0   8      151.85      160.38      5.68 o
   6   0   8       14.33       16.73      1.08 o
   7   0   8       10.35       10.19      0.87 o
   8   0   8      157.37      174.99      6.08 o
 -12   1   8        2.25        1.33      0.38 o
 -11   1   8       11.26        8.99      0.53 o
 -10   1   8       27.34       31.51      1.27 o
  -9   1   8       34.94       36.69      1.13 o
  -8   1   8       43.97       53.83      1.41 o
  -7   1   8       12.32       10.79      0.94 o
  -6   1   8       89.39       89.85      2.33 o
  -5   1   8        2.01        5.24      0.89 o
  -4   1   8       40.23       39.88      1.92 o
  -3   1   8        2.87        5.90      1.78 o
  -2   1   8       27.21       32.39      1.19 o
  -1   1   8       42.87       53.41      1.45 o
   0   1   8       36.59       41.55      0.95 o
   1   1   8        0.37        0.04      1.13 o
   2   1   8      320.95      383.60     10.02 o
   3   1   8      138.12      122.53      3.60 o
   4   1   8      375.19      373.01     10.18 o
   5   1   8       98.63       99.48      3.74 o
   6   1   8       64.87       67.66      1.90 o
   7   1   8      140.97      144.41      4.65 o
   8   1   8      310.02      323.39      6.46 o
 -12   2   8        1.47        0.62      0.37 o
 -11   2   8       10.43        9.15      0.73 o
 -10   2   8        0.42       -2.11      2.38 o
  -9   2   8        9.38        8.67      1.07 o
  -8   2   8       79.83       88.71      3.18 o
  -7   2   8       79.10       89.45      3.09 o
  -6   2   8        3.60       -0.42      3.90 o
  -5   2   8      147.93      161.42      6.00 o
  -4   2   8        0.24        2.21      1.20 o
  -3   2   8       42.59       42.48      1.85 o
  -2   2   8       31.91       31.32      1.69 o
  -1   2   8      233.50      240.96      6.71 o
   0   2   8      595.97      649.60     28.17 o
   1   2   8       18.17       23.22      1.08 o
   2   2   8       37.67       63.66      2.55 o
   3   2   8       23.77       21.64      1.45 o
   4   2   8       11.97       11.31      1.19 o
   5   2   8       53.16       57.58      2.12 o
   6   2   8        0.06        1.64      2.22 o
   7   2   8        0.13       -0.40      2.07 o
   8   2   8       12.32       12.31      0.64 o
 -12   3   8        4.27        3.72      0.35 o
 -11   3   8       16.91       15.71      0.81 o
 -10   3   8        1.32        1.30      0.73 o
  -9   3   8        1.54        1.53      0.92 o
  -8   3   8        2.26       -1.76      2.95 o
  -7   3   8        8.73        5.90      1.25 o
  -6   3   8        1.50        2.50      3.29 o
  -5   3   8        2.06       -0.42      3.61 o
  -4   3   8       28.90       32.22      1.79 o
  -3   3   8        2.79       -0.42      3.95 o
  -2   3   8       60.21       70.01      2.36 o
  -1   3   8        2.06        2.73      2.89 o
   0   3   8        0.03        3.09      1.05 o
   1   3   8       56.17       60.59      1.53 o
   2   3   8       75.77       68.68      2.26 o
   3   3   8        7.74        6.39      1.13 o
   4   3   8        2.28        0.00      3.10 o
   5   3   8       36.46       38.43      1.65 o
   6   3   8       99.64      107.84      4.19 o
   7   3   8       23.50       25.88      1.07 o
   8   3   8       25.56       23.95      0.88 o
 -12   4   8        0.02       -0.86      0.76 o
 -11   4   8        0.18        0.88      0.53 o
 -10   4   8        2.52        1.66      2.03 o
  -9   4   8       16.43       17.59      1.17 o
  -8   4   8        6.66        8.59      1.13 o
  -7   4   8       51.83       54.45      2.12 o
  -6   4   8       40.38       44.35      1.99 o
  -5   4   8      103.94      108.27      4.19 o
  -4   4   8      217.44      221.65      8.86 o
  -3   4   8       36.82       32.22      1.78 o
  -2   4   8        3.86        5.29      1.25 o
  -1   4   8        3.35        2.27      1.12 o
   0   4   8      104.24      109.75      2.83 o
   1   4   8       58.99       54.25      1.43 o
   2   4   8       12.89       10.73      1.26 o
   3   4   8      151.19      161.53      5.43 o
   4   4   8       15.43       16.39      1.25 o
   5   4   8        2.11        0.62      2.91 o
   6   4   8        4.88        5.11      0.83 o
   7   4   8      125.40      129.30      5.00 o
   8   4   8        0.97        0.74      1.26 o
 -11   5   8        0.84        0.34      1.45 o
 -10   5   8        5.27        4.08      0.69 o
  -9   5   8       23.35       23.66      1.25 o
  -8   5   8       17.15       17.95      1.29 o
  -7   5   8      107.58       95.58      3.77 o
  -6   5   8       53.59       52.55      2.46 o
  -5   5   8        0.76        0.24      1.17 o
  -4   5   8        8.03        9.37      1.31 o
  -3   5   8       17.60       19.42      1.58 o
  -2   5   8       12.32       14.79      1.45 o
  -1   5   8       11.49       17.73      1.19 o
   0   5   8       87.34      112.23      3.43 o
   1   5   8      101.10      117.09      2.88 o
   2   5   8       70.49       79.04      2.80 o
   3   5   8       64.17       72.18      2.38 o
   4   5   8       55.75       56.13      1.96 o
   5   5   8       89.75       88.83      3.15 o
   6   5   8      181.89      181.78      6.95 o
   7   5   8       28.72       23.44      0.97 o
   8   5   8      101.47       76.94      2.92 o
 -11   6   8        0.90       -0.35      1.20 o
 -10   6   8        3.39        3.78      0.66 o
  -9   6   8        0.25       -4.79      2.40 o
  -8   6   8       14.26       18.56      1.24 o
  -7   6   8      126.32      131.88      5.37 o
  -6   6   8      154.69      155.01      6.25 o
  -5   6   8        3.07       -0.40      3.64 o
  -4   6   8        0.10       -1.22      3.44 o
  -3   6   8       26.98       31.98      1.80 o
  -2   6   8        7.70        2.86      4.26 o
  -1   6   8      339.15      357.67     22.19 o
   0   6   8      700.59      737.26     14.22 o
   1   6   8        1.11        0.23      1.45 o
   2   6   8       14.62       12.63      1.22 o
   3   6   8       31.92       36.94      1.59 o
   4   6   8        2.67        3.14      0.90 o
   5   6   8        8.04        8.37      0.90 o
   6   6   8       75.23       84.67      3.21 o
   7   6   8        0.16       -0.48      1.56 o
 -11   7   8        0.58        0.15      0.28 o
 -10   7   8        0.19       -1.87      1.59 o
  -9   7   8        0.02       -3.61      2.08 o
  -8   7   8        7.50        7.77      0.96 o
  -7   7   8        0.57        1.29      0.95 o
  -6   7   8        0.01        1.22      1.02 o
  -5   7   8        1.70        0.38      3.68 o
  -4   7   8        0.28        0.52      1.05 o
  -3   7   8       92.26       86.42      3.87 o
  -2   7   8        0.29        0.78      3.98 o
  -1   7   8      384.77      420.11     14.42 o
   0   7   8       14.49       13.79      0.99 o
   1   7   8       46.79       49.21      3.02 o
   2   7   8      104.90      127.91      4.43 o
   3   7   8       21.45       25.22      1.40 o
   4   7   8       39.37       44.47      1.58 o
   5   7   8       47.38       41.79      1.66 o
   6   7   8       17.61       18.37      0.86 o
   7   7   8       31.95       30.72      1.17 o
 -10   8   8        2.23        1.99      0.45 o
  -9   8   8        1.52        1.00      1.75 o
  -8   8   8        5.22        2.71      0.82 o
  -7   8   8        1.22       -1.69      2.71 o
  -6   8   8       27.24       26.81      1.65 o
  -5   8   8        2.72        3.90      1.10 o
  -4   8   8        1.42        0.00      3.03 o
  -3   8   8        0.04        2.28      3.05 o
  -2   8   8       30.07       29.70      1.78 o
  -1   8   8        3.83        5.19      1.97 o
   0   8   8      136.92      145.10      3.61 o
   1   8   8       18.53       18.53      0.94 o
   2   8   8       15.07       16.91      1.24 o
   3   8   8       33.44       31.56      1.43 o
   4   8   8       15.98       15.58      1.01 o
   5   8   8        0.03       -1.17      2.21 o
   6   8   8       10.88       10.02      0.64 o
   7   8   8        3.01        2.56      0.28 o
 -10   9   8        6.01        4.26      0.37 o
  -9   9   8        7.86        7.44      0.64 o
  -8   9   8        6.92        7.07      0.81 o
  -7   9   8        2.93        1.99      0.79 o
  -6   9   8       10.31        1.15      3.23 o
  -5   9   8       13.27       11.35      1.20 o
  -4   9   8       11.40       11.85      1.31 o
  -3   9   8        3.29       -2.16      3.52 o
  -2   9   8       77.05       59.21      3.13 o
  -1   9   8       26.68       25.91      3.22 o
   0   9   8       12.03       12.75      1.17 o
   1   9   8      200.56      185.58     31.13 o
   2   9   8        0.39        2.29      0.87 o
   3   9   8       89.09       91.76      3.46 o
   4   9   8        0.19        0.83      1.93 o
   5   9   8        4.99        5.82      0.68 o
   6   9   8       22.04       22.80      0.91 o
  -9  10   8        0.25       -0.90      1.11 o
  -8  10   8        0.13        0.87      1.63 o
  -7  10   8        7.88        8.80      0.91 o
  -6  10   8        1.52        0.97      2.52 o
  -5  10   8        1.47        2.58      0.92 o
  -4  10   8       12.09       11.17      1.17 o
  -3  10   8       34.40       30.20      1.84 o
  -2  10   8      123.59       91.54      4.52 o
  -1  10   8        1.11        0.78      1.98 o
   0  10   8       35.94       38.74      1.49 o
   1  10   8        1.91       -0.55      2.58 o
   2  10   8        3.11        3.39      0.82 o
   3  10   8        0.21        0.64      1.87 o
   4  10   8        1.45        1.68      0.57 o
   5  10   8        0.13        0.54      1.32 o
  -8  11   8        0.54        0.83      1.29 o
  -7  11   8        2.88        3.27      0.59 o
  -6  11   8       12.69       12.96      1.11 o
  -5  11   8        8.11        7.02      1.00 o
  -1  11   8       12.10       14.30      1.05 o
   0  11   8        0.06        0.03      0.77 o
   1  11   8        1.29        1.80      0.73 o
   2  11   8        0.07        0.40      2.18 o
   3  11   8       29.23       33.33      1.32 o
   4  11   8       55.27       54.80      1.99 o
   5  11   8        4.67        3.15      0.33 o
  -7  12   8        7.66        8.07      0.76 o
  -6  12   8        9.20        8.46      0.88 o
  -5  12   8        0.98        0.16      1.92 o
  -1  12   8       46.82       42.08      1.51 o
   0  12   8        8.19        8.42      0.82 o
   1  12   8        7.64        6.98      0.69 o
   2  12   8        0.56        0.15      0.54 o
   3  12   8        0.04       -0.10      1.31 o
   4  12   8       17.32       13.03      0.54 o
  -6  13   8       11.30        8.88      1.00 o
  -5  13   8        1.76        1.03      0.48 o
  -1  13   8        0.02        0.13      0.55 o
   0  13   8        2.17        1.74      0.54 o
   1  13   8        9.93        9.19      0.59 o
   2  13   8        1.76        0.52      1.32 o
   3  13   8        0.71        0.68      0.25 o
  -4  14   8        4.33        2.27      0.45 o
  -1  14   8       10.42        9.78      0.53 o
   0  14   8       18.86       14.23      0.55 o
   1  14   8        0.82       -0.19      0.81 o
 -11   1   9        1.51       -0.38      0.83 o
 -10   1   9        2.43        2.61      0.42 o
  -9   1   9        2.83        3.30      0.53 o
  -8   1   9        1.39        0.17      1.92 o
  -7   1   9       12.39       13.16      0.86 o
  -6   1   9       67.01       74.75      2.14 o
  -5   1   9        0.22        0.83      0.96 o
  -4   1   9       31.71       34.57      1.39 o
  -3   1   9      176.15      190.10      4.90 o
  -2   1   9       41.63       44.85      1.30 o
  -1   1   9       23.88       22.51      0.74 o
   0   1   9       87.48       93.60      1.58 o
   1   1   9       38.52       41.39      1.13 o
   2   1   9       85.76       99.26      4.61 o
   3   1   9        0.11        1.62      1.98 o
   4   1   9       42.78       44.79      1.70 o
   5   1   9       29.69       40.89      1.09 o
   6   1   9       34.19       35.72      1.04 o
   7   1   9        1.29        1.27      0.35 o
 -11   2   9       11.32        9.49      0.48 o
 -10   2   9       31.24       30.58      1.19 o
  -9   2   9       17.35       15.58      1.00 o
  -8   2   9        0.19        1.06      2.18 o
  -7   2   9        9.00        9.35      1.07 o
  -6   2   9        0.08       -0.71      3.64 o
  -5   2   9        7.03       10.43      1.22 o
  -4   2   9      133.39      135.95      5.05 o
  -3   2   9       13.44       11.95      1.30 o
  -2   2   9        1.24        1.56      3.87 o
  -1   2   9      115.16      129.81      3.08 o
   0   2   9       55.29       76.06      2.55 o
   1   2   9        0.67        1.77      0.76 o
   2   2   9       26.44       31.42      1.48 o
   3   2   9      196.83      206.30      7.44 o
   4   2   9      108.67      104.44      3.86 o
   5   2   9      177.80      165.56      6.17 o
   6   2   9      306.71      324.04      9.13 o
   7   2   9       34.83       29.23      1.17 o
 -11   3   9        4.52        3.40      0.33 o
 -10   3   9       12.82       14.13      0.74 o
  -9   3   9       75.53       68.46      3.00 o
  -8   3   9       13.93       16.39      1.11 o
  -7   3   9       16.16       20.25      1.29 o
  -6   3   9        7.65        9.06      1.15 o
  -5   3   9       67.48       74.82      3.02 o
  -4   3   9       28.28       29.04      1.61 o
  -3   3   9       36.66       37.54      1.77 o
  -2   3   9       77.19       79.19      2.65 o
  -1   3   9       15.71       17.82      0.99 o
   0   3   9        4.06        0.63      2.91 o
   1   3   9       83.68       80.11      3.92 o
   2   3   9      180.82      175.42      6.43 o
   3   3   9        9.40        7.90      1.06 o
   4   3   9        0.02       -0.52      2.08 o
   5   3   9       15.34       18.48      0.96 o
   6   3   9       28.93       27.09      1.03 o
   7   3   9        3.09        3.34      0.30 o
 -10   4   9        0.18       -0.23      1.47 o
  -9   4   9       10.51       11.17      0.87 o
  -8   4   9        7.62        5.38      0.93 o
  -7   4   9       11.03       10.89      1.11 o
  -6   4   9       18.20       15.96      1.32 o
  -5   4   9        0.09       -1.76      3.39 o
  -4   4   9        3.12        2.23      3.15 o
  -3   4   9        1.71        8.69      1.17 o
  -2   4   9      369.80      374.34     14.10 o
  -1   4   9       17.06       17.79      0.96 o
   0   4   9      325.57      337.23     18.47 o
   1   4   9        9.31        8.35      1.38 o
   2   4   9       79.74       83.58      3.10 o
   3   4   9      104.51      103.69      4.09 o
   4   4   9       58.08       53.75      1.97 o
   5   4   9       20.52       16.62      0.88 o
   6   4   9      200.34      203.09      6.31 o
 -10   5   9        0.04        0.38      1.26 o
  -9   5   9        3.10        2.09      0.62 o
  -8   5   9        0.07       -0.29      0.73 o
  -7   5   9       11.28       11.32      1.07 o
  -6   5   9        2.19        2.16      2.86 o
  -5   5   9       60.81       69.04      3.29 o
  -4   5   9        0.18       -2.14      3.68 o
  -3   5   9      111.32      121.92      4.70 o
  -2   5   9      196.03      194.01      7.87 o
  -1   5   9        5.00        5.35      0.78 o
   0   5   9        7.75        5.23      1.18 o
   1   5   9       40.88       40.36      1.41 o
   2   5   9        9.28        9.93      1.01 o
   3   5   9        2.91        2.11      0.82 o
   4   5   9       13.00       10.89      0.91 o
   5   5   9       65.07       62.07      2.41 o
   6   5   9        7.61       10.11      0.54 o
 -10   6   9        2.65        1.80      0.35 o
  -9   6   9        6.99        7.19      0.67 o
  -8   6   9       13.69       12.84      0.93 o
  -7   6   9        0.87        1.10      0.79 o
  -6   6   9        0.07       -1.15      2.92 o
  -5   6   9        4.79        3.76      1.05 o
  -4   6   9        2.89        4.20      1.06 o
  -3   6   9       13.45       13.78      1.30 o
  -2   6   9       23.26       26.25      1.50 o
  -1   6   9        9.75        8.43      0.93 o
   0   6   9       39.18       42.32      2.85 o
   1   6   9       24.07       21.69      0.89 o
   2   6   9       10.21       10.92      1.03 o
   3   6   9       10.58        8.48      0.88 o
   4   6   9       33.09       39.65      1.54 o
   5   6   9       27.06       25.95      0.95 o
   6   6   9        4.06        3.23      0.37 o
  -9   7   9        0.02       -2.21      1.39 o
  -8   7   9        0.88       -1.80      1.68 o
  -7   7   9        0.73       -0.87      2.46 o
  -6   7   9        0.06       -1.02      2.21 o
  -5   7   9        5.07        8.65      1.05 o
  -4   7   9        2.67        2.14      2.76 o
  -3   7   9        0.95        1.39      0.96 o
  -2   7   9        2.40        4.82      1.02 o
  -1   7   9        6.76        6.36      0.81 o
   0   7   9        7.03       10.50      0.73 o
   1   7   9       35.70       38.75      2.20 o
   2   7   9        7.93        5.65      0.82 o
   3   7   9        9.20       10.44      0.84 o
   4   7   9       31.43       35.75      1.35 o
   5   7   9       18.94       20.10      0.72 o
  -9   8   9        0.13        0.14      1.07 o
  -8   8   9        1.17       -0.50      1.51 o
  -7   8   9       12.27        9.83      0.93 o
  -6   8   9        1.67        0.87      2.40 o
  -5   8   9        2.96        2.03      2.66 o
  -3   8   9       50.34       44.53      2.60 o
  -2   8   9       74.17       69.76      3.80 o
  -1   8   9       20.15       24.30      0.94 o
   0   8   9       15.39       14.84      1.01 o
   1   8   9       49.68       57.35      2.27 o
   2   8   9       62.91       63.11      2.36 o
   3   8   9        0.28       -2.41      1.85 o
   4   8   9      217.43      200.73      6.28 o
   5   8   9       22.16       18.20      0.73 o
  -8   9   9       10.06        9.62      0.74 o
  -7   9   9        2.89        1.97      0.61 o
  -6   9   9        0.45       -1.44      2.11 o
  -5   9   9        0.69        1.69      2.08 o
  -1   9   9        8.37        9.32      0.92 o
   0   9   9        0.61        1.29      0.74 o
   1   9   9       20.10       24.02      1.05 o
   2   9   9        1.43       -0.68      1.89 o
   3   9   9        4.19        3.19      0.58 o
   4   9   9        0.29        0.19      0.38 o
  -7  10   9        1.55        1.26      0.44 o
  -6  10   9        3.71        4.07      0.68 o
  -5  10   9        1.12        1.18      0.62 o
  -1  10   9        5.09        5.09      0.73 o
   0  10   9        1.70        1.31      2.05 o
   1  10   9       26.60       26.04      1.05 o
   2  10   9       19.58       18.68      0.78 o
   3  10   9        1.44        1.34      0.40 o
  -6  11   9        0.19       -0.33      1.22 o
  -5  11   9        0.07       -0.34      1.44 o
  -1  11   9       17.16       15.62      0.77 o
   0  11   9        4.88        5.40      0.59 o
   1  11   9        6.66        6.56      0.55 o
   2  11   9       11.73       12.29      0.54 o
  -5  12   9        4.20        2.16      0.47 o
  -1  12   9        3.38        2.12      0.44 o
   0  12   9        0.77        0.24      1.08 o
   1  12   9       16.96       12.06      0.62 o
  -9   0  10        0.01       -0.66      1.35 o
  -8   0  10        0.97       -3.26      1.84 o
  -7   0  10       36.79       37.02      1.59 o
  -6   0  10        0.16        1.51      2.27 o
  -5   0  10      179.44      168.16      6.68 o
  -4   0  10       77.35       73.65      2.62 o
  -3   0  10      133.86      135.61      5.01 o
  -2   0  10       30.08       35.52      1.50 o
  -1   0  10       14.63       10.76      0.74 o
   0   0  10       76.13       79.50      6.88 o
   1   0  10      196.01      198.12      5.10 o
   2   0  10       16.46       15.04      0.96 o
   3   0  10       21.58       21.95      1.01 o
   4   0  10      283.08      274.40      8.40 o
   5   0  10       31.25       24.54      1.10 o
  -9   1  10        1.34        0.48      0.52 o
  -8   1  10        9.43        9.15      0.52 o
  -7   1  10        0.85        1.24      0.66 o
  -6   1  10       52.22       49.98      1.53 o
  -5   1  10       11.89       12.47      0.75 o
  -4   1  10       72.97       80.05      2.07 o
  -3   1  10        2.20        1.20      0.90 o
  -2   1  10       33.40       37.48      1.11 o
  -1   1  10        7.44        9.06      0.51 o
   0   1  10        4.58        3.63      0.79 o
   1   1  10       29.37       32.48      0.87 o
   2   1  10       47.91       46.93      1.30 o
   3   1  10       45.28       39.87      1.22 o
   4   1  10       13.26       12.95      0.51 o
   5   1  10       23.00       19.91      0.63 o
  -9   2  10        3.48        2.85      0.48 o
  -8   2  10        2.60        1.74      0.59 o
  -7   2  10       12.89       14.51      0.96 o
  -6   2  10       23.79       24.27      1.24 o
  -5   2  10       27.26       28.30      1.37 o
  -4   2  10        0.09       -1.44      2.71 o
  -3   2  10       12.45       11.76      1.07 o
  -2   2  10       32.97       39.18      1.56 o
  -1   2  10       33.96       33.39      1.10 o
   0   2  10       18.05       19.31      1.00 o
   1   2  10        2.08        2.00      0.81 o
   2   2  10       30.93       31.06      1.36 o
   3   2  10        2.77        3.93      0.66 o
   4   2  10       69.44       65.53      2.68 o
   5   2  10       60.51       53.70      2.20 o
  -9   3  10        0.37        0.03      0.40 o
  -8   3  10        3.89        2.63      0.59 o
  -7   3  10       32.24       28.74      1.31 o
  -6   3  10        9.03        8.31      0.90 o
  -5   3  10       17.12       14.29      1.12 o
  -4   3  10        2.60        0.28      2.58 o
  -3   3  10       33.92       32.41      1.50 o
  -2   3  10       35.95       33.70      1.60 o
  -1   3  10        4.92        4.21      0.66 o
   0   3  10        0.08       -0.79      1.69 o
   1   3  10        3.03        2.49      0.81 o
   2   3  10        4.46        3.66      0.74 o
   3   3  10       30.47       28.00      1.15 o
   4   3  10        0.81        0.69      1.42 o
   5   3  10       17.48       14.33      0.58 o
  -9   4  10        1.30        0.49      1.10 o
  -8   4  10        6.79        6.57      0.61 o
  -7   4  10       25.14       24.19      1.22 o
  -6   4  10        8.26        6.98      0.83 o
  -5   4  10       12.31       11.59      1.00 o
  -4   4  10       13.77       15.65      1.12 o
  -3   4  10        1.33        0.28      2.60 o
  -2   4  10        0.39        1.89      2.52 o
  -1   4  10       18.73       19.46      0.81 o
   0   4  10       70.26       79.38      2.14 o
   1   4  10       17.16       18.10      0.83 o
   2   4  10       42.24       47.96      1.87 o
   3   4  10        4.83        3.62      0.59 o
   4   4  10       35.89       32.10      1.30 o
  -9   5  10       17.78       11.93      0.55 o
  -8   5  10        0.39        0.76      1.27 o
  -7   5  10        0.18        0.15      1.78 o
  -6   5  10        0.99        0.77      2.00 o
  -5   5  10        0.37       -1.11      2.05 o
  -4   5  10        9.55       10.62      1.00 o
  -3   5  10        6.65        8.23      0.93 o
  -2   5  10        3.27        0.00      2.65 o
  -1   5  10        1.47        1.50      2.32 o
   0   5  10        2.62        2.89      0.78 o
   1   5  10       13.30       14.88      0.90 o
   2   5  10       22.07       22.80      0.95 o
   3   5  10       40.83       41.29      1.63 o
   4   5  10       62.61       55.31      2.20 o
  -8   6  10        4.06        4.22      0.45 o
  -7   6  10        4.25        3.44      0.58 o
  -6   6  10        0.25       -1.34      1.89 o
  -5   6  10        6.22        5.52      0.83 o
  -4   6  10        0.53        1.73      2.19 o
  -1   6  10        5.41        1.79      2.14 o
   0   6  10       90.78      104.77      3.85 o
   1   6  10        1.14        2.46      0.63 o
   2   6  10       28.29       28.55      1.12 o
   3   6  10       34.72       32.83      1.16 o
   4   6  10       94.32       79.49      2.79 o
  -8   7  10        1.96        1.16      0.30 o
  -7   7  10       17.95       14.96      1.13 o
  -6   7  10        2.63        2.16      0.58 o
  -5   7  10       31.18       27.08      2.12 o
  -4   7  10       29.97       26.50      1.95 o
  -1   7  10        1.25        2.62      0.64 o
   0   7  10       10.91       12.78      0.81 o
   1   7  10       32.18       33.03      1.15 o
   2   7  10       18.26       16.76      0.69 o
   3   7  10       16.19       15.28      0.71 o
  -7   8  10        7.51        6.32      0.69 o
  -6   8  10       18.33       14.70      1.50 o
  -5   8  10       23.19       16.41      1.68 o
  -1   8  10        1.11        1.26      0.55 o
   0   8  10        0.74       -0.84      1.69 o
   1   8  10       14.33       14.44      0.68 o
   2   8  10        1.33        0.49      1.22 o
  -6   9  10        1.25        0.76      1.00 o
  -5   9  10        6.80        5.08      0.79 o
  -1   9  10        0.02        0.00      1.36 o
   0   9  10        5.11        6.19      0.52 o
   1   9  10        1.07        0.00      1.08 o
  -1  10  10       46.42       39.36      1.58 o
   0  10  10        0.70        0.45      0.28 o
  -7   1  11        0.02       -0.51      0.35 o
  -6   1  11        5.76        4.85      0.40 o
  -5   1  11        2.78        1.99      0.40 o
  -4   1  11        0.01        0.16      1.20 o
  -3   1  11        0.53        0.09      0.60 o
  -2   1  11       20.06       18.62      0.65 o
  -1   1  11        5.64        5.37      0.33 o
   0   1  11       17.77       19.08      0.61 o
   1   1  11        3.67        3.21      0.30 o
   2   1  11       21.23       18.71      0.51 o
  -7   2  11        9.39        6.90      0.49 o
  -6   2  11       26.48       21.49      1.00 o
  -5   2  11        3.54        2.09      0.57 o
  -4   2  11        1.03        1.17      0.57 o
  -3   2  11        2.93        2.96      0.63 o
  -2   2  11        3.64        3.93      0.66 o
  -1   2  11        1.86        2.06      0.42 o
   0   2  11        2.64        2.40      1.23 o
   1   2  11       13.09        9.47      0.43 o
   2   2  11       28.09       27.64      1.12 o
  -7   3  11        9.05        5.89      0.44 o
  -6   3  11        1.56        0.90      0.44 o
  -5   3  11        5.03        4.48      0.58 o
  -4   3  11        2.55        0.00      1.80 o
  -3   3  11        0.04        0.00      1.79 o
  -2   3  11       30.57       31.53      1.30 o
  -1   3  11       34.36       38.63      1.13 o
   0   3  11       21.23       17.28      0.82 o
   1   3  11       12.09        8.49      0.88 o
   2   3  11      103.42       90.21      3.25 o
  -7   4  11        4.06        2.95      0.32 o
  -6   4  11        0.00        0.33      1.17 o
  -5   4  11        2.94        1.00      1.46 o
  -4   4  11        4.02        3.03      0.55 o
  -3   4  11        0.02       -1.10      1.66 o
  -2   4  11        2.13       -1.83      1.83 o
  -1   4  11        4.40        4.19      0.40 o
   0   4  11        0.82        0.72      1.07 o
   1   4  11        3.42        3.24      0.30 o
   2   4  11        0.19       -0.35      0.82 o
  -6   5  11        0.42        0.58      0.32 o
  -5   5  11        0.11       -0.10      1.20 o
  -4   5  11        8.20        7.62      0.73 o
  -3   5  11        0.61       -0.95      1.37 o
  -2   5  11        2.00        1.95      0.53 o
  -1   5  11       11.25        8.11      0.42 o
   0   5  11       25.13       20.04      0.78 o
   1   5  11        8.55        8.09      0.90 o
  -5   6  11        1.34       -0.35      0.96 o
  -4   6  11        8.24        4.77      0.63 o
  -3   6  11        0.61       -0.11      0.40 o
  -1   6  11        2.73        2.82      0.40 o
   0   6  11        3.23        2.58      0.32 o
  -4   7  11        2.03        0.32      0.81 o
  -1   7  11       20.90       13.23      0.54 o
 
